# Supplementary material for: Draft genome sequence dataset of Latilactobacillus curvatus PN39MY isolated from fermented vegetables
Source: Data Brief. 2023 Jul 20;49:109436. doi: 10.1016/j.dib.2023.109436 (PMC10369389; doi:10.1016/j.dib.2023.109436)
Supplement: Supplementary file 1 [file mmc1.zip]

Archive with 1 entries (1 files):
- sequence differences between strains.txt
