# Supplementary material for: Draft genome sequence dataset of Latilactobacillus curvatus PN39MY isolated from fermented vegetables
Source: Data Brief. 2023 Jul 20;49:109436. doi: 10.1016/j.dib.2023.109436 (PMC10369389; doi:10.1016/j.dib.2023.109436)
Supplement: Supplementary file 1 [file mmc1.zip › sequence differences between strains.txt]

Query: Latilactobacillus curvatus PN39MY|Query_5801 Length: 108221

>Latilactobacillus curvatus strain ZJUNIT8 chromosome, complete genome
Sequence ID: CP029966.1 Length: 1877486
Range 1: 768435 to 858570

Score:1.644e+05 bits(89010), Expect:0.0, 
Identities:89778/90156(99%),  Gaps:24/90156(0%), Strand: Plus/Minus

Query  8071    TTTAACCCGCTTTTTCCAATTAAATTAAGAATTACACATGCTAACAGCaaaaaaaGACAA  8130
Sbjct  858570  ............................................................  858511

Query  8131    GTCTTAATGACTTGTCTTTGATCATTATTCAACTGGTAACACTGCGCCGTGCCATTTATT  8190
Sbjct  858510  ............................................................  858451

Query  8191    CTTAATCCATTCTTGCGTTGATTTTGATTTGAGCGCTTTAACGAGCTTCTTGATAGCTGG  8250
Sbjct  858450  T...........................................................  858391

Query  8251    GTTATTGCGGTCTTTTTTATTTGTCACAACAATGTTGGCAAATGGCGAAGATTGCTTTTC  8310
Sbjct  858390  ............................................................  858331

Query  8311    AAGGGCCACAGCATCCTTTTCAGGGTTGAGACCGGCTTGCACAGCATAGTTCGAGTTAAT  8370
Sbjct  858330  ............................................................  858271

Query  8371    CGCCACTAAGGTGCCTTCATCATTCTTCAAAAGTTCAGGCATGAGTTTTGGTTCGAATGT  8430
Sbjct  858270  ............................................................  858211

Query  8431    GTACTCAAACTTGAGGTGTTTGGGATTGCTAGCGATGTCTTTAAACGTTGCGTTTTCAGC  8490
Sbjct  858210  ...........................A................................  858151

Query  8491    ATTTACGCCCGATTTCAAGGTGATTAAGCCACCGTCTTTTAAAATTGTTAAAACACGGCC  8550
Sbjct  858150  ............................................................  858091

Query  8551    CCAGTCTGGCTGGCTGCTTGAAACTAATACTTTCGCACCTGATTTCACATCACTCAATTT  8610
Sbjct  858090  ............................................................  858031

Query  8611    TTTAACTTGTTTACTGTATAAGCCGAGCGGTTCTAAGTGAATACTGCCAACACTGACTAA  8670
Sbjct  858030  ............................................................  857971

Query  8671    GTCGTAGCCGTTATCTTTATTGGCCTTCTTCAAAAAGGGTTTGTGTTGGTAGTAGTTCGC  8730
Sbjct  857970  ............................................................  857911

Query  8731    ATCTAATTCGCCACTCGCTAAAGCTTTATTGGGTAAAACATAATCGCTGAAGACTTTTAC  8790
Sbjct  857910  ............................................................  857851

Query  8791    TTTGAGGTTGATGCCTTCTTTTTTCAACTCCGGTTGAACGTGTTTCAAAATCGCGGCGTG  8850
Sbjct  857850  ............................................................  857791

Query  8851    TGGAATTGCGGATGCCCCAACGACGATTGTGTTGCTGTCTGACTTCGCTTCTTTGTTACC  8910
Sbjct  857790  ............................................................  857731

Query  8911    ACAAGCGGCAAGTGCGCCCGCTAATAAGAAGACTGCTGCTAATAATCCTAAACTGTGTTT  8970
Sbjct  857730  ............................................................  857671

Query  8971    TTTCATGAAAACTCCTCCTTTTAAATTAACGATGATCAATGTGTTGAACAACCAAGTCGC  9030
Sbjct  857670  ............................................................  857611

Query  9031    CCGTTTTTTGACAAATGAAGACGATGATTAAAATAATGACGGTTGCGACTAACGTAATCG  9090
Sbjct  857610  ............................................................  857551

Query  9091    CATTTTGGTTAGCTTGGAAACCATCTTGGTAAGCAAGATTTCCCAGTCCACCGGCACCAA  9150
Sbjct  857550  ........................................C...................  857491

Query  9151    TCACCCCCGCCATTGCGGTATAACCAACAAGTGAAATTGCGGTGACGGTTAAGCCGGAAA  9210
Sbjct  857490  ............................................................  857431

Query  9211    CAAGCGCCGGCATGCTTTCTGGTAAAAGGACTTGCCAGACGATTTGGACTTTTGAAGCGC  9270
Sbjct  857430  ........................................A...................  857371

Query  9271    CCATTGAACGGGTGGCTTCAAGCACACCGCCATCGACTTCCCGAAAAGCTAATTCAACGA  9330
Sbjct  857370  ............................................................  857311

Query  9331    GTCGTGCATAAAAGGGCGCGGCTGAGATGATTAACGCTGGAATCGCAGCTTTCGGGCCAA  9390
Sbjct  857310  ............................................................  857251

Query  9391    TCATCGTGCCCATCAAGCCTTTTGTCAATGGAATCAACAAGACGATTAAAATGATGAATG  9450
Sbjct  857250  ............................................................  857191

Query  9451    GAATGGAACGAAAGACGTTCACTAATAAAGCCACAATGCCATTCAACAGTCGATTCACTC  9510
Sbjct  857190  .................................................C..........  857131

Query  9511    GACCACCACTCGCGTTTGTTTGATAAAGAACTAACCCGAGTGCGAATCCAAGAACTGCCA  9570
Sbjct  857130  ............................................................  857071

Query  9571    CCAATAAAACACTGACAATTGTTAACCAAACTGTTTCAAAAGTTGCTTGCCACATACTTG  9630
Sbjct  857070  ............................................................  857011

Query  9631    GCCAGTTCACTTGCTTAAATTGAAAATAGGATTGAAATCCGTTTACGTTATCCATGACGT  9690
Sbjct  857010  ............................................................  856951

Query  9691    ACCACCTCAACTTCGATTGTTTGTTGTGCTAATTCTGCAAGGACTGCCTTTAAATCACTT  9750
Sbjct  856950  ............................................................  856891

Query  9751    GGATTAGCTTGAATTTGAATGTATAAATAGCCAAGTGCGCCATTAATGGTTTGTTGTAAA  9810
Sbjct  856890  ............................................................  856831

Query  9811    CTCCCACTGATGACACTGATTTCGACTGCTGGGTATTGACGCATCAAGCGACCGATCACC  9870
Sbjct  856830  ............................................................  856771

Query  9871    GGTTGACTCGATTGTTCTTCGTTAAATCGCAGTTGGACGATTGTACCATTTGGAACCCGT  9930
Sbjct  856770  ............................................G...............  856711

Query  9931    TCTAACAGTTGATCAATCGAAGCGGCCGTTTCACTCGGTGATACCACTAAGGATTCAGCA  9990
Sbjct  856710  ...................................T..C..C..................  856651

Query  9991    ACAAATGCCTTGGTTGCAGCCATTTGTGGTTTTTCAAAGATTTCGTGCACAGTCCCTTCT  10050
Sbjct  856650  ............................................................  856591

Query  10051   TCGATTAACCGCCCATTTTCCATGACCGCAATTCGTTGGCAAATCCGCCGCACCGCATCC  10110
Sbjct  856590  ............................................................  856531

Query  10111   ATTTCATGGGTGACAAGAACGATTGTAATCCCCATTTCACGATTAATCTTAGCCAGTAAC  10170
Sbjct  856530  ............................................................  856471

Query  10171   GTTAAGATTGAATTCGTTGTTTTCGGATCAAGGGCGCTAGTCGCTTCATCACATAACAGA  10230
Sbjct  856470  ............C...............................................  856411

Query  10231   ATCTTCGGGTCACTAATCAAGGCTCGTGCAATTGCGACCCGTTGTTTCTGACCGCCCGAT  10290
Sbjct  856410  ............................................................  856351

Query  10291   AGTTCGCTTGGATAGGCCGCTTCTAAATGGGTCAATTCAACAATCTTTAATAATGCGCGG  10350
Sbjct  856350  ............................................................  856291

Query  10351   GCTTTGATTTGTCGTTCTGCCTTAGGTACCCCGGCTAATTTTAGTGGCAACATGATATTT  10410
Sbjct  856290  ........................................................G...  856231

Query  10411   TCTAACACCGTCTTTGACCAGAGTAAGTTAAAGTGTTGGAAAATCATGCCAATTTTCTGC  10470
Sbjct  856230  ........T...................................................  856171

Query  10471   CGAATCGGCCGCATTGCTTGTTCGCTCAACCCCACAATTGACTGGCCCTCAACGAGCACA  10530
Sbjct  856170  ............................................................  856111

Query  10531   TCCCCAGTCGTTGGCTTTTCAAGTCCATTCAAGAGTCGGATCAACGTACTCTTACCAGCG  10590
Sbjct  856110  ............................................................  856051

Query  10591   CCGGAATAACCGATAATCCCGTAGATTTCGCCCGCTTCAATGTTCAACGAGACATCCGTT  10650
Sbjct  856050  ............................................................  855991

Query  10651   AGTGCGGCGAATGTTTTTTGTTCTCGCTCAAAGGTTTTACCCACTTGTTTTAATGTCAAC  10710
Sbjct  855990  ............................................................  855931

Query  10711   ATACTAATCGCTCCCTCTTCTTTTaaaaaatgccaaaaaaaaaTCCTTCCTCTCAAATAA  10770
Sbjct  855930  ............................................................  855871

Query  10771   ATGAGAGAAAGGACGCTAAATGCGTGTTACCACCTTAATTTACGATTACCTCACAGTAAT  10830
Sbjct  855870  ............................................................  855811

Query  10831   CGCCTTACAAAGTACCCGATTGATACTCGTTCGCTATATCGGGCAACCCCCGCATTCGGC  10890
Sbjct  855810  ............................................................  855751

Query  10891   TCAGTTAAACCTTACCAAATGAATTGCTCAAAGACCATATTCATCTAGCTTTCACATTAT  10950
Sbjct  855750  ............................................................  855691

Query  10951   CCGCTTGCACCTGACCGGACTCTCTTAAAATGCTACTGACTAAATTACTCATCTTTTCAT  11010
Sbjct  855690  ............................................................  855631

Query  11011   CGCTTGTATTAAGTAGTACCTATCATAATTAAAGTTCAATTAAAAGTCAAGCAAGACTAT  11070
Sbjct  855630  ............................................................  855571

Query  11071   TCaaaaaaaTCAGATTATTGTTTAAGTAATGGCCTAATCGACCCGAATGTCAGCAATCCA  11130
Sbjct  855570  ............................................................  855511

Query  11131   CGCATCTTTTTCGTTATCTGCATTTAATAATTCCGGATTATCAGCTAACGGTGTGTTGAC  11190
Sbjct  855510  ............................................................  855451

Query  11191   GTTTACTAATTCACCAGCTAGTGGACTGTCAAGATCTTGTACCATCTTCTCAGCTTCAAT  11250
Sbjct  855450  ............................................................  855391

Query  11251   GGCCACTAAGGTTTCATTAGCCGTCAATTTTTGCCCCACGATTGGAACATTAACAAACTT  11310
Sbjct  855390  A.................................................C.........  855331

Query  11311   GATTAACCCAAACTCATTTTGTGCGGCTTTGGTGATCCCAATTCTTCTAATTGATGCTGC  11370
Sbjct  855330  ...................................................C........  855271

Query  11371   AATTTCCTCTGTCCAAAAATAATCATTATTATTCATCGTCATCCGTCATTCACTCCTAGA  11430
Sbjct  855270  ............................................................  855211

Query  11431   AAGTATCTTCAGCTTCACTGAACATGTAACTCTTATAATGGTACCGCATCGACATGATAA  11490
Sbjct  855210  ............................................................  855151

Query  11491   ACCCAACGCCAATTAGGTTCCCCAATAATGACGAGCCCCCTTGTGAGATGAACGGCAATG  11550
Sbjct  855150  ............................................................  855091

Query  11551   GAATCCCTGTCAATGGTAATAAACCAACGCTCATCCCAATGTTTTCGAAAACATGGAACA  11610
Sbjct  855090  ..........................................................T.  855031

Query  11611   AGATCATCATGATGACCCCAGTTGAGACATACGCGTAAAATTCATTCTTCGTATCAAATG  11670
Sbjct  855030  ............................................................  854971

Query  11671   TGACCCGAATCATTTGGTAAATCAACAAGAAGTACAAAAGAATCACAAAACATGAACCGA  11730
Sbjct  854970  ............................................................  854911

Query  11731   CAAAGCCGAAGTTCTCACCAATGACAGAGAAAATCATATCGGATTCACGTACTGGCACAT  11790
Sbjct  854910  ............................................................  854851

Query  11791   GGACTTGCACTTGATTGAAGCCTTTCCCAAATAGCTGACCAGACCCAATCGCTTTTAAAC  11850
Sbjct  854850  ............................................................  854791

Query  11851   TCTGCGATAATTGTAAACTGGTACTGGCAGTATTATCAAAAGGATGCAGCCAAGCATCAA  11910
Sbjct  854790  ............................................................  854731

Query  11911   TTCGATTGAATTGGTACGTTTTAAAGCCCAGATGCGTCAAGATTACCCGGCCAGGGGTCG  11970
Sbjct  854730  ............................................................  854671

Query  11971   TCGCCGCTAGTGTAAGGGCCGTGCCCCCAACAGCGACTAAGACAGCAATGGCTGGGGCTA  12030
Sbjct  854670  ............................................................  854611

Query  12031   AAATCTTCCAGGTCACACCTGAGACAAGCACAATCCCACCTAAGATGGCAACGAACACTA  12090
Sbjct  854610  ............................................................  854551

Query  12091   ATAAGGTCCCAAAGTCATTTTGTAATTTCAATAGGACCATCACTGGAAGTGTCCATAGTA  12150
Sbjct  854550  ............................................................  854491

Query  12151   ACATTCGTCCAAGTAACATCCAATCCGTCTTAACCGTGTGTTCTGGATAAGCCGTATTGT  12210
Sbjct  854490  ............................................................  854431

Query  12211   GTTGAGTAACGACCCTGCCCAACATCAAAATATATGCCGGTTTCATGACTTCAGATGGTT  12270
Sbjct  854430  ............................................................  854371

Query  12271   GAAATGAGATTGGTCCAAGAGAGAACCAACTCTTTGCCCCAGTTTGCAAGGCGACTGCCC  12330
Sbjct  854370  ............................................................  854311

Query  12331   GATTATAAAAGATTAAAACGGCAATCAAGAGGAAAATCCCTAACCCATAAGCCAGTGGTG  12390
Sbjct  854310  ............................................................  854251

Query  12391   CAATCCGCCATAGTTGTTCTGAATCAAACTGCATAATTGCGACAATCGCAATTCCACCAA  12450
Sbjct  854250  ............................................................  854191

Query  12451   TCACGTACCATGCAGCTTGCATAATAACGGCTCGAGTTGAACTCGCACCTGATGTATCAT  12510
Sbjct  854190  ............................................................  854131

Query  12511   GTGACGTTGCCACATAGATTGACATCAAGCCAATCAACGCTAGCATAAAGACTGAAAAGA  12570
Sbjct  854130  ............................................................  854071

Query  12571   CGATTCCATAATCAACTCGCGAGGAATCTTCTGTTGTTTCTACTTCCTTTGGCATGCTAA  12630
Sbjct  854070  ...................................................A........  854011

Query  12631   GTCTCCTTCAATCAATTCTGCTCTCATTATATAAATAACCCGGCCAGAATTCTGCCGGGT  12690
Sbjct  854010  ............................................................  853951

Query  12691   TACTGTAATTCTAATTAATTCTTAAGAATTAACCTTGGTGTAAGTGGTACTCCCGTAGTA  12750
Sbjct  853950  ............................................................  853891

Query  12751   ATTCGTTAACTGCATCGTCGTGGGTCTTAGTAATGATACTTTGACCAGTCCCTTCAACAG  12810
Sbjct  853890  ............................................................  853831

Query  12811   TTGCTTCAAAACGTTTCTTAGCGCTATCTTCTACAATCACGCCAATTTCATTTTTGCCGA  12870
Sbjct  853830  ............................................................  853771

Query  12871   CCATGACGCTTGTCATTTCTTGGCCATTACGTTTGATGTCATCAATTGTGACAGTAAttt  12930
Sbjct  853770  ............................................................  853711

Query  12931   tttgttctttttttGACATAGTTATGTTGAACCCCTAACTTCTTTGACTTACTTTTGTGA  12990
Sbjct  853710  ............................................................  853651

Query  12991   CTCGTCTTGCTGTCGATTGCGCAAAACGGTGAAATGATCTGGTACTGGATCATAGCCGCC  13050
Sbjct  853650  ............................................................  853591

Query  13051   CCGTACAAACGGGTGACAACGCAATATACGACCGATGCCCATGATTAAACCCAAAATAGC  13110
Sbjct  853590  ............................................................  853531

Query  13111   ACCATGTTTTTGGATTGCTTGAATCATGTAACTCGAACATGTTGGGTAATATCGGCAACT  13170
Sbjct  853530  ............................................................  853471

Query  13171   CGGTGGTAATAATGGTGAAATTCCCTTCTGATAGAAACGGACCAATCCAATCAATATTTT  13230
Sbjct  853470  ............................................................  853411

Query  13231   CCGCAATTTATCTGCCTCACTTTAGCGCATGCTACTGCAAGAAATTAATAATATGACTCC  13290
Sbjct  853410  ............................................................  853351

Query  13291   ATGTACTAGGCAAGAAAACGGCAAATGGATTCTGGCCGCCAATTGCAAAACCAATCATCT  13350
Sbjct  853350  ....G.......................................................  853291

Query  13351   GACCAACTAATAACGCAATAATTATGAGCACGAAAACCAATAAAATTTTCTTTAAAACGG  13410
Sbjct  853290  ............................................................  853231

Query  13411   GTTTGACGTGTTCGTCAAAATTTGATTGATACACACAATCACAATCCTTCTTTAATAGAA  13470
Sbjct  853230  ............................................................  853171

Query  13471   TGCGGCTTAATAAGCGCGTTTATGTTCAATATTATCTAATAAGATGCCAGTCCCTAAAGC  13530
Sbjct  853170  ...............C............................................  853111

Query  13531   AACAGCATCCAATGGATTTTCTGCTAAGACCACCGGAACCTTCAAATGTTCTGAGAATAA  13590
Sbjct  853110  ............................................................  853051

Query  13591   GCTAGCGATATTGCGTAATAAAGCACCGCCACCCGTTACCATGATTCCCCGATCAATAAT  13650
Sbjct  853050  ......................................A.....................  852991

Query  13651   ATCTGCAGATAATTCTGGTGGTGTCACTTCTAACACTTCTTTGGCAGCCGCAATAATTTC  13710
Sbjct  852990  ............................................................  852931

Query  13711   CATCATTGTTTCATGCAAGGCTGATTCAACTTCATCTGCACTAATTGAGACAGATTGTGG  13770
Sbjct  852930  ............................................................  852871

Query  13771   CAACCCACTTACCATGTCCCGGCCACGAATCTCAAGTGACTCACTCGCATCGGCATGCCA  13830
Sbjct  852870  ...................................................A........  852811

Query  13831   AACGTTACCAATTGTTAACTTAATTGTTTCAGCCGTATGTTCGCCGATTAATAGATTATG  13890
Sbjct  852810  ............................................................  852751

Query  13891   TTTCTTCTTAACGTATGCGGCAATTTCACTATTCATCTTATCGCCTGCAAGACGCAATGA  13950
Sbjct  852750  ............................................................  852691

Query  13951   ACGACTTGTGACCACTTCACCCATTGAAAGCACAGCGACGTCACTGGTCCCACCACCGAT  14010
Sbjct  852690  ............................................................  852631

Query  14011   ATCAATAACCATGTTACCGCGTGGTTGAAAAATATCCATGCCAGCACCTACAGCCGCGAC  14070
Sbjct  852630  ............................................................  852571

Query  14071   TTTTGGTTCTAATTCCAAGAAGACTTTGCCGCCACCTGATTTTTCAGCAGCTTCAACAAT  14130
Sbjct  852570  ............................................................  852511

Query  14131   TGCTTTTTGTTCAATTGATGTAATATTTGTTGGGCAGCAAATCAAAATATTAGGTTTTGA  14190
Sbjct  852510  ............................................................  852451

Query  14191   TAGGAAGCCCTTTACATTTAATTTATTAATAAAATACGCTAACATTTCTTCTGTAATGTC  14250
Sbjct  852450  ............................................................  852391

Query  14251   GAAATCAGCGATGACCCCATCCTTTAATGGACGGACAGCGTGGATATTGCCAGGTGTCCG  14310
Sbjct  852390  ............................................................  852331

Query  14311   GCCAACCATCCGATACGCTTCTGAGCCAACTGCTAAAACTTTTTTGGTTTGGGTATCAAT  14370
Sbjct  852330  ............................................................  852271

Query  14371   CGCAACAACTGAAGGTTCGTTTAAGACAATGCCTTTTCCCTTAACGTTAATTAAGACGTT  14430
Sbjct  852270  ............................................................  852211

Query  14431   GGCAGTTCCCAAGTCAATCCCGATATCTTTAGCCATTTGGTGTTGCTCCTTCCGAGAACT  14490
Sbjct  852210  ............................................................  852151

Query  14491   ATATTCAGTAAATCATTATACCATAAGACAGGTACCTTTAGTATCCTGATTTGGCAAAAT  14550
Sbjct  852150  ............................................................  852091

Query  14551   AAAAAAGCGACGTCCGCTGAAATAGCAGGCGCCGCCAGTCTGTTTTATGCACGTTTTGCT  14610
Sbjct  852090  ............................................................  852031

Query  14611   TGTTTAATCCGGTGACCGGCAGCATCAAAATCAGCTCGACTAATATGTGCCCCAAGTGCC  14670
Sbjct  852030  ............................................................  851971

Query  14671   CGTAATTTTTGATGGAAATGATAGTAACCCCGGTCCATGTATTGAAGGTTCGTAACCAAC  14730
Sbjct  851970  ............................................................  851911

Query  14731   GTTTCACCATTAGCTACTAACCCAGCAATGACAAGTGCTGCGGCAGCTCTTAAATCGGTT  14790
Sbjct  851910  ............................................................  851851

Query  14791   GCAGCCACTTCAGCCCCATTGAAATGTGTATCGCCATAAAGCACAACTGATTGACCTTCA  14850
Sbjct  851850  ............................................................  851791

Query  14851   ATTTGATAATCCGCATTCATTCGGCGGAGTTCTTCCAAATGCATGAAACGATTTTCAAAT  14910
Sbjct  851790  ............................................................  851731

Query  14911   ACCGTTTCGGTCATAACACTCGTCTTCTTAGCAAGTAATTGAAGTGTCGTCATTTGTGCT  14970
Sbjct  851730  ............................................................  851671

Query  14971   TGCATATCAGTTGGAAAGCCTGGATAAGGTAGCGTCTTGATATTACATGCCTTTAATTCA  15030
Sbjct  851670  ............................................................  851611

Query  15031   GCGGGACCAATAATTCGAACACCAGCTTCTTCGTCAATCACTTCCGCACCCATTTCCACT  15090
Sbjct  851610  ............................................................  851551

Query  15091   AATTTTGATAGGAGTGGTTTATTGTGTTCAGCAATCGCTTCTTTAATCAAGACATTTCCT  15150
Sbjct  851550  ............................................................  851491

Query  15151   TGTGTTGCCGCAGCGGCTACCATGAAGGTTCCGGCTTCAATCCGATCTTGCACGATACTG  15210
Sbjct  851490  ............................................................  851431

Query  15211   TGATCCGTCCCGTGTAAAGCGGTTACGCCTTCCACCCGAATTGTCTCAGTTCCGGCGCCA  15270
Sbjct  851430  ............................................................  851371

Query  15271   AAAACGTTCGCACCCATCTTGTTTAAGACATTAGCAAGATCCACAATTTCAGGTTCACGA  15330
Sbjct  851370  .................T..........................................  851311

Query  15331   GCAACGTTTTCAATCACCGTTGTCCCTTCAGCCATTGTCGCAGCCATCACGATGTTTTGT  15390
Sbjct  851310  ............................................................  851251

Query  15391   GTCGCACCAACACTAGGAAAATCTAAGTAAATATTAGTTCCCACTAGGCGTTCTGCTTTA  15450
Sbjct  851250  ............................................................  851191

Query  15451   GCTTCAATGTAACCATGATTTTGATGAATGGTTGCACCAAGTGCTTCAAAACCCTTCAAA  15510
Sbjct  851190  ............................................................  851131

Query  15511   TGTAAATCAACAGGCCGCGAACCGATAGCACAACCACCTGGCATCGCAACTCGTGCGTGA  15570
Sbjct  851130  ............................................................  851071

Query  15571   CCTAAGCGCGCTAATAACGGCCCCATCACAACGATGGAAGCACGCATTTTTGAAACATAT  15630
Sbjct  851070  ............................................................  851011

Query  15631   TCAAAAGCTGCTTCAAAATTCAAATCACCACTGGCATCGATTGTTAATTGGTTCCGTTGT  15690
Sbjct  851010  ............................................................  850951

Query  15691   TCATCAAACTCAACTTTAGCATCTAAACTCTTTAATACATCTTGCATCATGAAGACATCA  15750
Sbjct  850950  ............................................................  850891

Query  15751   GATAAAATAGGAACGTTCGTTAATTGAACGGGTCCGTCGGTTGCTAGTAAGGCAGCCGCC  15810
Sbjct  850890  ............................................................  850831

Query  15811   ATAATTGGTAATACTGCGTTTTTGGCGCCTTCGATTTGAACTTCGCCAACTAATCGTTGA  15870
Sbjct  850830  ............................................................  850771

Query  15871   CCGCCTTGTATAATCAATTTTTCCAAGAGTTTCCCTCCGAATAAGACTGCTAGTTTATGG  15930
Sbjct  850770  ............................................................  850711

Query  15931   GACTaaaaaaaTCACATTTTTAGCCTGCGCGATTATTTCTAAAAAGAATTGGCTAACGGT  15990
Sbjct  850710  ............................................................  850651

Query  15991   GTAGCCCATCACAATAGCGAGAAATACTATGACAATCTGTACTTGACGGATATGATTCGG  16050
Sbjct  850650  ............................................................  850591

Query  16051   TTTGAAAAATTGCTCAAACCGGATTGATTGTAAGCCATAAAAACTGATTAAAATAAAACC  16110
Sbjct  850590  ............................................................  850531

Query  16111   AATATGGCTAATAATTGAAATAACTGCCTGTAACCCGATTGATTGCACTTAAATAACGCC  16170
Sbjct  850530  ............................................................  850471

Query  16171   CCTTTTGTGATATGCAAACATTGTAACATACCGAAATAGGATTTGTCTGCCCACCAGACT  16230
Sbjct  850470  ............................................................  850411

Query  16231   GAATCTTAAGAAACaaaaaaaGCCTTAAACCATTCAGGTTTAAGGCTTTTTGAATCCTAC  16290
Sbjct  850410  ............................................................  850351

Query  16291   AATAAGTGATTCTTAACGTTAATCCGGTTTATCGCACGTTGCAGTGCAATTTGAGCCCGG  16350
Sbjct  850350  ............................................................  850291

Query  16351   CGTAATTCGTCAGTATCATTATGTTCGGACGCTGTTTTAATTGCGTTTTGAGCACGTTCC  16410
Sbjct  850290  ............................................................  850231

Query  16411   TTGGCACTTTGCGCACGCCTAATATCAATATCACGCGCCCGTTCAGCACTATCGGCAACG  16470
Sbjct  850230  ..................G.........................................  850171

Query  16471   ATTGAAGCAACGTTATGGCTCACTTCCATGAACCCACCATTGACCGCAATTGCGTCTTCA  16530
Sbjct  850170  ............................................................  850111

Query  16531   CGTGCTGGATCATCAGTCCGTTTAACGCGAATCTCACCAATTTCTAAAGGGGTAATAATT  16590
Sbjct  850110  ............................................................  850051

Query  16591   GGCTCATGATTAGCCATAATACCAAGTTGCCCGGCCATCGCTGGTACAACCAACAATGTT  16650
Sbjct  850050  ............................................................  849991

Query  16651   GCGTGGTGATCATAGACAATCCCACTTGGGGTCACGATATTAACGGTTAATACCTTTTGT  16710
Sbjct  849990  ............................................................  849931

Query  16711   TCTTCTGCCATCATTAACGCCCCTTTCTAAGCTTGTTTCGTTTCTTGTTCGGATGGTGTA  16770
Sbjct  849930  ............................................................  849871

Query  16771   TAACCCAATTCTTTAGCTTTTGCTAATGCAGCATCAATATTCCCGACAAGCCGGAATGCT  16830
Sbjct  849870  ............................................................  849811

Query  16831   TCTTCAGGGACATCATCATAGTCACCCGCTAAGATGCCTTTGAAGCCTGCCACTGTATCT  16890
Sbjct  849810  ............................................................  849751

Query  16891   TTTACTGGCACGTATGAGCCGGCTTGGCCTGTGAAGGCTTCGGCAACGTGGAAGTTTTGT  16950
Sbjct  849750  ............................................................  849691

Query  16951   GATAAGAAGAATTGAATCCGACGAGCACGCGCAACGATAATCTTTTCATCATCAGATAAT  17010
Sbjct  849690  ............................................................  849631

Query  17011   TCATCCATCCCTAAGATCGAGATGATATCTTGTAATTCACGATACCGTTGTAAGACGTGT  17070
Sbjct  849630  ............................................................  849571

Query  17071   TGCACTTCTGAAGCAACTTCGTAATGTTCTTCGCCAACAATTTCTGGATCCAAAGCACTA  17130
Sbjct  849570  ............................................................  849511

Query  17131   GAAGTTGATTCTAGTGGGTTAACAGCAGGATAAATCCCCTGTTGTGTTAATTTACGATCC  17190
Sbjct  849510  ............................................................  849451

Query  17191   AAGTTAGTTGTAGCATCCAAATGCGCGAAAGTTGTTGCAGGCGCAGGATCAGTATAATCA  17250
Sbjct  849450  ............................................................  849391

Query  17251   TCAGCAGGCACATAAATGGCTTGGATTGATGTAACTGAACCTTTTTTAGTAGACGTGATT  17310
Sbjct  849390  ............................................................  849331

Query  17311   CGTTCTTGCAATTGGCCCATTTCTGTTGCCAATGTTGGTTGGTAACCAACGGCAGAAGGC  17370
Sbjct  849330  ............................................................  849271

Query  17371   ATCCGTCCTAATAAGGCAGAAACTTCTGAACCAGCTTGAGTGAATCGGAAAATGTTATCG  17430
Sbjct  849270  ............................................................  849211

Query  17431   ATGAACAATAACACATCTTGGCCTTCAACATCACGAAAGTATTCAGCAATTGTTAAACCA  17490
Sbjct  849210  ............................................................  849151

Query  17491   GTCAAGGCAACTCGCATACGAGCGCCAGGTGATTCATTCATTTGACCGAAAACCATCGCT  17550
Sbjct  849150  ............................................................  849091

Query  17551   GTCTTTTCCAAAACGCCTGATTCTTTCATTTCAAAGTATAAGTCATTACCTTCACGTGTT  17610
Sbjct  849090  ............................................................  849031

Query  17611   CGTTCACCAACACCAGTAAAGACAGAAATACCACCATGTTCTTCAGCGATATTATGGATT  17670
Sbjct  849030  ............................................................  848971

Query  17671   AATTCTTGGATTAAAACGGTTTTACCAACACCGGCACCACCAAACAAACCAATTTTCCCA  17730
Sbjct  848970  ........A...................................................  848911

Query  17731   CCTCGTAAATAAGGGGCAAGTAAATCGATAACCTTAATCCCTGTTTCAAGAATTTCTGAA  17790
Sbjct  848910  ............................................................  848851

Query  17791   CTTGTATTTAATTCCTCAAATTTAGGTGCAGAACGGTGGATACTGTCCCGTCTAAAATCT  17850
Sbjct  848850  ............................................................  848791

Query  17851   GCAGGAAATTCTTCGCCGCCATCGATTGTTTCACCAAGAACGTTAAATACCCGTCCTAAA  17910
Sbjct  848790  ............................................................  848731

Query  17911   GTTTCTTTACCAACTGGTACGTTAATTGCACGACCAGTGTCTTCAACAGCCATCCCCCGA  17970
Sbjct  848730  ............................................................  848671

Query  17971   CGTAAACCGTCAGTTGATTCCATTGAAATAGTACGCATTACCCCATCACCTAATTCAAGT  18030
Sbjct  848670  ............................................................  848611

Query  18031   GCCACTTCTAAGACGACAGATTCGTCGTTCCCTTTGTTGACAACCAAGGCATTATTGATA  18090
Sbjct  848610  ............................................................  848551

Query  18091   TCTGGTAAAGTCGTATCTAAAGAAAATTCGACATCGACAACGGGACCAATAACTTGGACA  18150
Sbjct  848550  ............................................................  848491

Query  18151   ACTTTTCCCATACTCATAGTTGTTATTTTCCTCCCGCGTTTCTTATTCTAATGCTGCCGC  18210
Sbjct  848490  ............................................................  848431

Query  18211   ACCACCGACAATTTCGGTGATTTCTGTAGTAATCTGTGCTTGACGTGCCCGGTTAAATTT  18270
Sbjct  848430  ............................................................  848371

Query  18271   AATTGATAAATCAGAAATTAAATTATTAGCATTATCAGTGGCACTCTTCATCGCCGTCAT  18330
Sbjct  848370  ............................................................  848311

Query  18331   GGAAGCAGAATGTTCAGCTGTTTTAGAATCAAGTAGTGCGCCGTAAATCAAACTTTCAGC  18390
Sbjct  848310  ............................................................  848251

Query  18391   GTATTGCGGTAGAATGGCATCTAAGGCATCATCAACAGAAGGTTCTGTGATGTATTCTTG  18450
Sbjct  848250  ............................................................  848191

Query  18451   ATCTTTATCAGTGACTTCTGAAACATCCAAGTCGGTAATAGGTAGCATTTTTTCAGCTCG  18510
Sbjct  848190  ............................................................  848131

Query  18511   AAAAGCAGATGTCAGTGAGTTGACATGGTGGTTGTAACAAACGTACAACTCGTCAAACAC  18570
Sbjct  848130  ............................................................  848071

Query  18571   GCCGCTATCATACATTGCAACAGCTGTTTTGATGATTTCACGGACTTCATTAAATGATGG  18630
Sbjct  848070  ............................................................  848011

Query  18631   CACATCACTTACACCACGATATTCGTAGGATAAGTTCATTTGCCGTGCTTTAAAGAAATC  18690
Sbjct  848010  ............................................................  847951

Query  18691   AGCACCAGTGCCACCAACGGCTAAAATAGCATATTCATCGGCAGACTTGTGGTTTTCTGA  18750
Sbjct  847950  ............................................................  847891

Query  18751   AATCATTTCAACCATTGCTTTTAAGATTGAGCTGTTATAAGCGCCAACCAATCCACGATC  18810
Sbjct  847890  ............................................................  847831

Query  18811   ACTCGTGATGACCAAATAACCGGTCTTTTTGATTGGTCTTTCCACTAACAAATTACTTAA  18870
Sbjct  847830  ............................................................  847771

Query  18871   CGTAATGTCATGCCGCAATGATTTCTGTGAAGTACCGTTAGTAGCTTCTGCTGCTTTAGC  18930
Sbjct  847770  ............................................................  847711

Query  18931   GGTACTTTTTTGACGTGCACTTGCAATTAATTGACTTGCAGCCAAATGCGTGACGATTTC  18990
Sbjct  847710  ............................................................  847651

Query  18991   TCGAATCTTATTCGTATATTGTTGATAAGCGATTGAAtttttttCAATCTGAGAAAGTTT  19050
Sbjct  847650  ............................................................  847591

Query  19051   TGCACCAGAGACCATTTGCATAGCACTCGTAATTTGCCCAGtttttttAGTAGAGGCGAT  19110
Sbjct  847590  ............................................................  847531

Query  19111   TCTTCGTTTGATATCCATTAAAGATTCAGCCAATTAATTCACCCCTTACTGTCCTGAGTC  19170
Sbjct  847530  ............................................................  847471

Query  19171   TTGATTGTCAGCAGTAGCTTCAGCGCCGACAAAACCTTCTGTGAAGGATTTGATAGCAGC  19230
Sbjct  847470  ............................................................  847411

Query  19231   ATCTAACTTATCTGTATCTGGCAATGCAGCGGTTTGACGGATAGTGTCCATCAAGTCCTT  19290
Sbjct  847410  ............................................................  847351

Query  19291   TGCGTTACTTTCAAGATAATCGCTCAATTGACTTTCATATTGCATGATATCGTCAACTGG  19350
Sbjct  847350  ............................................................  847291

Query  19351   AACGTCATCAATAAAGCCGTGTGTTAATGCATAAAGAATCGTTGTTTGTTGTTCGAATGG  19410
Sbjct  847290  ............................................................  847231

Query  19411   TAATGGTTTGTGAAGTGGTTGTTTCAAAACTTCAACAGTCCGTTTACCACGATTTAATTT  19470
Sbjct  847230  ............................................................  847171

Query  19471   CGCTTGTGTTGCCGCATCCAAGTCTGAACCGAATTGCGTAAAGGCTTCAAGTTCACGGTA  19530
Sbjct  847170  ............................................................  847111

Query  19531   TGATGAAAGATCAAGACGTAATGTCCCAGAAACCTTCTTCATCGCCTTCGTTTGCGCTGC  19590
Sbjct  847110  ............................................................  847051

Query  19591   GCCCCCAACACGAGAAACAGATGACCCAGCATCAATCGCTGGACGTGTTCCTGAATAGAA  19650
Sbjct  847050  ............................................................  846991

Query  19651   TAAATCACTTTCCAAGAAGATCTGACCATCAGTGATGGAAATAACGTTAGTTGGGATATA  19710
Sbjct  846990  ............................................................  846931

Query  19711   AGCTGAGATGTCCCCAGCTTGTGTTTCGATGATTGGTAAAGCAGTCATTGAACCGCCACC  19770
Sbjct  846930  ............................................................  846871

Query  19771   TAATTCATCACTTAACTTAGCAGCCCGTTCCAATAAACGTGAATGTAAGTAGAAGATATC  19830
Sbjct  846870  ............................................................  846811

Query  19831   ACCAGGGTAAGCTTCACGGCCTGGAGGTCTTCTCAAAAGTAATGAAATTTCACGATAAGC  19890
Sbjct  846810  ............................................................  846751

Query  19891   AGCAGCTTGTTTACTTAAATCATCATAGACGATTAAGACGTGCTTGCCGTTATACATGAA  19950
Sbjct  846750  ............................................................  846691

Query  19951   TTCTTCACCCATCGCTGCACCAGCATATGGTGCAATGTAGAGTAATGGTGCTGGTTGACT  20010
Sbjct  846690  ............................................................  846631

Query  20011   AGGACCAGCTTCGACAACGATGGTATAATCCATAGCGCCGTAACGACGTAAGGTTTCCAC  20070
Sbjct  846630  ............................................................  846571

Query  20071   TTGCGCTCTAACGGTCGATTCTTTTTGACCGATCGCAACGTAAATACAAATCATGTCTTG  20130
Sbjct  846570  ............................................................  846511

Query  20131   ATCTTTTTGATTAATAATCGTATCAATCGCAACAGATGTTTTACCAGTCTTACGATCCCC  20190
Sbjct  846510  ............................................................  846451

Query  20191   GATAATTAATTCACGTTGACCACGACCGATTGGTACCAAAGCATCAATGGCTTTCAAACC  20250
Sbjct  846450  ............................................................  846391

Query  20251   TGTTTGTAAAGGTTCTGAAACAGATTGACGTGCCATAACGCCAGGGGCCTTCTTTTCGAT  20310
Sbjct  846390  ............................................................  846331

Query  20311   TGGACGAGTTTTGTCCGTTTTAATTTCGCCTTTGCCGTCCACGGGTTGACCCAATGGATT  20370
Sbjct  846330  ............................................................  846271

Query  20371   AACAACACGACCAATTAAAGCATCGCCAACAGGCACTTCCATAATCCGGCCTGTTCGTTT  20430
Sbjct  846270  ..............................G.............................  846211

Query  20431   AACTTGGTCACCTTCACGAATGTTTTCATATTCACCTAAGATGATAATCCCAACATCGTT  20490
Sbjct  846210  ...........................G................................  846151

Query  20491   GGTTTCCAAGTTTTGCGCAACCCCGTATGAACCGTTAGAAAATTCTAGCAATTCACTTGA  20550
Sbjct  846150  ............................................................  846091

Query  20551   AAGGGCGTTTTCTAAACCGTGAGCACGTGCAATCCCATCACCAACATAAGTGACAGTACC  20610
Sbjct  846090  ........................................................C...  846031

Query  20611   GACTTCTTCAACGGCTAAATCTTCATTATAATTTGCAAGTTGTTGTTTAATTAATGCACT  20670
Sbjct  846030  ............................................................  845971

Query  20671   GATTTCCTCAGTTTTGATGCTCATCAGGTTCACCTCTTTATCAACGATTGACTATTTCAA  20730
Sbjct  845970  ............................................................  845911

Query  20731   TAGTAATGACTTAATTTGATCTAAGCCATGTTTAACACTGCCATCGATCACCTTGTGATT  20790
Sbjct  845910  ............................................................  845851

Query  20791   CGATTCCAGTACAATCCCACCAATAATATCTGGATCAACGATACTTTCCACTAAGACCTG  20850
Sbjct  845850  ............................................................  845791

Query  20851   ATTGAGACCTTCGCGTTTAGCGTAGCTTTGGCTAATCTTTGCGATTTGATCACCATCTAA  20910
Sbjct  845790  ............................................................  845731

Query  20911   AGCAACGGCTGACGTTACCTTAGCGTGTGCAATCCCCATCTTTTGATCATAAAGATCTTC  20970
Sbjct  845730  ............................................................  845671

Query  20971   GTAGGCCGCAATAATGTATGGCATCTCAGCCATTCTTTGATAGTCAAAAACAAGGCTTAA  21030
Sbjct  845670  ............................................................  845611

Query  21031   AAAGTGTTGCATGAGTGTACTAAATTCACCGGAAAGGCTCTTTAGAAGCTCACGTTGTTT  21090
Sbjct  845610  ............................................................  845551

Query  21091   CAATCCAGATAAAGTCGTATCAGTCAGAACTGCACCCAATCTTGGGTTGTCATTGAAAAT  21150
Sbjct  845550  ............................................................  845491

Query  21151   AGTCTCGAGTGCTTGTATCTCTTCATGGATACTTTCAAATTGTTGCTCTTGTTCTGCAAG  21210
Sbjct  845490  ............................................................  845431

Query  21211   GGAAAATAATGCCTTTGCATAGCGTTGTCCGACTGCATATTTATCTAGTTTCATTTTGCT  21270
Sbjct  845430  ............................................................  845371

Query  21271   TGTCCAACCCTTCAATATAGGAATTGATCAATGACTTTTGATCAGTAACTGACAATTCTT  21330
Sbjct  845370  ............................................................  845311

Query  21331   TCTTAATGAGTTTAGAAGCAATTTCAATAGATAGTTGAGCAACATCATCTCTCGCACTGT  21390
Sbjct  845310  ............................................................  845251

Query  21391   TTAACGCATCTAAACGAGATTGTTCGATGTCTTTTTTAGCATTTTGTTTTAAAGTTTGGA  21450
Sbjct  845250  ............................................................  845191

Query  21451   CTTCTTCTTGAGCAAGTGTGACCATGCCTTCGCGTTGTTTTTCACCATTTCGCTTGGCTG  21510
Sbjct  845190  .....................T......................................  845131

Query  21511   TATTCACAATTTCAACTGCTTCTGACTTAGAATTCTTCAACTCTGTTGCGCGTTGTGCTG  21570
Sbjct  845130  ............................................................  845071

Query  21571   CTAATTTGGCAGCATCTTCACGTGATTGAGCGGCGTTATCTAAGTCGTTTGTAATTTTGT  21630
Sbjct  845070  ............................................................  845011

Query  21631   CAGAACGAGCTTGCATCATTTTTGAAACAGGTCCGAACGCAAATTTACCAACTAAAGCGA  21690
Sbjct  845010  ............................................................  844951

Query  21691   CTAAAATAATAAAGACAACTAATACGAAAAGTGAATCTCCAAGGTAGGCTTCAGAAGCAC  21750
Sbjct  844950  ............................................................  844891

Query  21751   CAACGATTAAATTACTAAACATCTATTGACACTCCTTCCTTGACTTACTGACTAATTTTT  21810
Sbjct  844890  ............................................................  844831

Query  21811   AAAGCGAAAATTTAGATTCACTCGGATTAACTAAATAAGATCAAGAAAGAAACGACGATA  21870
Sbjct  844830  ............................................................  844771

Query  21871   GAAAGAATTGGAACAGCTTCAATCAACCCAACACCGATAAACATTGTTGAGCGTAATTCT  21930
Sbjct  844770  ............................................................  844711

Query  21931   GCTGATAATTCTGGTTGGCGTGCCATACTTTCGATTGTTTTTGAGATAACCTTACCGTTA  21990
Sbjct  844710  ............................................................  844651

Query  21991   CCATATGATGCTGCGAATGCTGCTAAACCAGCTGCGATAGCTGCTGCTAAATAGTTCATG  22050
Sbjct  844650  ............................................................  844591

Query  22051   TTTTTTCCTCCTAATTTTTAGTCTTCCATTTCAACTTTTTCTGAAATATAGACTATCGAT  22110
Sbjct  844590  ............................................................  844531

Query  22111   AATGTTACAAATACATATGCTTGGATTGCCCCGATAAAGACGGAGAATCCTTGCCAAACC  22170
Sbjct  844530  ............................................................  844471

Query  22171   ATTTGGATCGGTGCCGTCACAAGCATCGTTGCTGGTCCATGTGAGAAGGCCATTTTAACT  22230
Sbjct  844470  .....A......................................................  844411

Query  22231   AATAAACTTAGTAAAACTTCACCCGCAAAAATGTTCCCGTACAAACGCAAGGACAACGTT  22290
Sbjct  844410  ............................................................  844351

Query  22291   AAGAAATTGGTAAATTGTTCGATGATATTAATTGGTAAGAAAAATCCTACCGGTTTAATA  22350
Sbjct  844350  ............................................................  844291

Query  22351   TAACTCTTCATGTAATTACCAAACCCTAACCGTTCAACACTAAAGTAGTGCGCAATCACT  22410
Sbjct  844290  ............................................................  844231

Query  22411   AAGACGATCATCGCAAGCGACATAGTGATAATCGGATTGGCCGTTGGACTCTTCAACCAA  22470
Sbjct  844230  ............................................................  844171

Query  22471   GTTACATCATGTACCTTAATTTGAAGAATCAAACCAAGTTGATTACTGATAAATACGAAC  22530
Sbjct  844170  ............................................................  844111

Query  22531   ATGAACATGACGAATGCAAATAAGTAAAATTGTTTACCTTCTTCACCGGGCATCGCACTT  22590
Sbjct  844110  ............................................................  844051

Query  22591   TTAACGATTCCGTTCGTAAAATCAATGATCCACTCCAAAATATTCTGCCGTTTAGTCGGT  22650
Sbjct  844050  ............................................................  843991

Query  22651   TTAAGCGCAATTTTTCTTGATAAAAAGAAAACGAGTGCAAAAACCAAAACTGCACTTACT  22710
Sbjct  843990  ............................................................  843931

Query  22711   AAGACCGATAGACAGTTTGCTAAATTAAAACGAATTCCCAAAATGCTAATAATGGGATAT  22770
Sbjct  843930  ............................................................  843871

Query  22771   TTATCATCCACAAAATTCCCTCCTCCCTTAGGCTTATTTGTTGATTCCACTCTATCAACG  22830
Sbjct  843870  ............................................................  843811

Query  22831   ACTACGTCTACGCGAGTTGCACAACGAACCTAAAAACAGCAATATTTATGTAGAAAAATT  22890
Sbjct  843810  ....................................................A.......  843751

Query  22891   AAGCATAAATCATCACCGCAATACAAGTATGATAATACCACCATTAAATTAAAAGTACAA  22950
Sbjct  843750  ............................................................  843691

Query  22951   AGCAAATACTAACTAATTTCTAATTAtttttttGTCAATGCACTCAAATACCATAAATAT  23010
Sbjct  843690  ............................................................  843631

Query  23011   TATCATATCAAAAGATTAAACTTATTAACGGTTGCTTTTTTGGCaaaaaaaaCGCGTAAC  23070
Sbjct  843630  ............................................................  843571

Query  23071   ACAGGAAAATCAAGTGTTGCGCGCTTTTATTATCGGTACCTAATTAATGGCTATTTAGTC  23130
Sbjct  843570  ............................................................  843511

Query  23131   CCGAAAAGACGGTCGCCTGCATCCCCTAAACCAGGAACAATGTATCCATCCTCGTTTAAA  23190
Sbjct  843510  ............................................................  843451

Query  23191   TGATCATCAAGACCAGCTGCATAGATGTCAACATCTGGATGGGCTTCTTGAACAGCTTTA  23250
Sbjct  843450  ...................................C........................  843391

Query  23251   ACGCCTTCAGGTGCAGCCACTAGTACAACAAGGCGCATTGACGTTGCGCCGCGTTTTTTA  23310
Sbjct  843390  ............................................................  843331

Query  23311   AGGGCATCGATGGCCATGATTGCTGAGCCACCAGTTGCAAGCATTGGATCAACGATGAAT  23370
Sbjct  843330  ............................................................  843271

Query  23371   AGTTGTCGTTGATCGATATCTGTTGGTAATTTAACAAAGTATTCGTGGGGTTGTAATGTT  23430
Sbjct  843270  ............................................................  843211

Query  23431   TTTTCGTCACGGTACATACCAATGTGACCAACTTTAGCGGCTGGGATTAATTCTAAAACG  23490
Sbjct  843210  ............................................................  843151

Query  23491   CCATCAACCATCCCAAGACCTGCACGCAGAATTGGCACAACGGCTAATTTTTTACCGCTC  23550
Sbjct  843150  .....................................................C......  843091

Query  23551   AATTGTTTTTCAATTGCAGGCCCCATTGGTGTTTCAACTTCTACGTCTTCCATTGCTAAA  23610
Sbjct  843090  ............................................................  843031

Query  23611   TCGCGCGTGATTTCATAAACCATTAATTCTGCGATTTCGTTTGCGACTTCGCGGAAAACT  23670
Sbjct  843030  ............................................................  842971

Query  23671   TTAGTACCCGTATCCTTATTCCGGATAATCGTTAATTTGTGTTGAATTAACGGATGATTT  23730
Sbjct  842970  ............................................................  842911

Query  23731   AATACTGTGAATTTTGCCATTTACTTTGCCCCTATTCTATTCAATGAATTTAGTCCAAAt  23790
Sbjct  842910  ............................................................  842851

Query  23791   ttttttCGCaaaaaaaGAGTGACTCCAAAGAAAACCTTCTCCGAGTCACTCTCCCTTCCG  23850
Sbjct  842850  ............................................................  842791

Query  23851   CGTAAAATTCTGTTTACTATTGTAGCGTAAATAGCATCAAAAAACTAGCGGTATTCATTA  23910
Sbjct  842790  ............................................................  842731

Query  23911   ATTAATCTAAAAATTTAGCTTGTGTGATTGGAAAATGATCCGTCAACGCTAAAACATCTG  23970
Sbjct  842730  ...................................C........................  842671

Query  23971   CACTAATGCGCGTCATGGCGTCTAATTGATCGTGTTTTTCAATCACTTCTAAAATTAATT  24030
Sbjct  842670  ............................................................  842611

Query  24031   GCGCAATCAATTCACAATCCGCTTCTTTAAACCCGCGCGATGTGATTGCTGGGGTCCCAA  24090
Sbjct  842610  ............................................................  842551

Query  24091   TTCGAATCCCACTTGCCTTAAATGGACTTAATTTTTCAAAAGGAATGGTATTCTTATTAA  24150
Sbjct  842550  ............................................................  842491

Query  24151   CGGTAATGTGGACACTATCTAAAAATGCTTGGACTTCCTTCCCATTTAAGCCACTCTGCG  24210
Sbjct  842490  ............................................................  842431

Query  24211   TTAAATCGAGTAACATTAAATGATTGTCAGTCCCGCCTGAAACCACACGTACTAAGTCAG  24270
Sbjct  842430  ............................................................  842371

Query  24271   ATTGTTCGAAAACGGCAGCCATCGCTTGCGCATTGGCCACAATTTGTTTTGTATATGCTG  24330
Sbjct  842370  ............................................................  842311

Query  24331   TAAATTCAGGTTGTAAATCTTCACCAAATGCAACAGCTTTCGCCGCAATGACATGTTCGA  24390
Sbjct  842310  ............................................................  842251

Query  24391   GCGGTCCACCTTGAATACCAGGGAAGATGGCAGAGTCAATTGCTTTGGCATATTCTGCTT  24450
Sbjct  842250  ............................................................  842191

Query  24451   TACACAAAATCATTCCACCACGAGGTCCACGCAACGTTTTATGCGTTGTTGTGGTCACCA  24510
Sbjct  842190  ............................................................  842131

Query  24511   CATCGGCATATGGCACTGGACTTGGATGAACACCAGTTGCCACTAAACCAGCAATGTGTG  24570
Sbjct  842130  ............................................................  842071

Query  24571   CCATATCGACCATTAAATAGGCACCGACATGATCGGCAATGGCGCGTAATCTTGGGAAGT  24630
Sbjct  842070  .................................................C..........  842011

Query  24631   CAATTGTCCGACTGTATGCTGATGCCCCTGCAACAATCATTTTAGGATGAATTTCATCCG  24690
Sbjct  842010  ............................................................  841951

Query  24691   CTTTAGCAGCGAGCGCATCATAATCGATTCGTTCGTTATCGTCAGCAACGCCATAACTAT  24750
Sbjct  841950  ............................................................  841891

Query  24751   AGAAGTGATAAAGTTGCCCACTGAAGTTAAACGGTGACCCATGGGTTAAATGACCGCCAT  24810
Sbjct  841890  ............................................................  841831

Query  24811   CTGTGAGGTTCATCCCTAAAATCTTATCACCGGGTTCTAAAAGCGCTTGGTAAACTGCCA  24870
Sbjct  841830  ............................................................  841771

Query  24871   TATTAGCCTGCGAACCGGAGTGCGGTTGTACATTGGCATGTTCTGCATTAAAAAGTTGTT  24930
Sbjct  841770  ............................................................  841711

Query  24931   TAGCACGTTCAATCGCGAGTGATTCAATTTGATCGATAAATTCACAACCACCGTAAAACC  24990
Sbjct  841710  ............................................................  841651

Query  24991   GTTTGCCCGGATAACCCTCGGCATATTTATTGGTTAATACGCTACCTTGTGCTTCTTGAA  25050
Sbjct  841650  ............................................................  841591

Query  25051   CAGCTCCGGAAACAATGTTTTCAGAAGCAATTAGTTCAATATTATGCACCTGGCGTTGTT  25110
Sbjct  841590  ............................................................  841531

Query  25111   CCTCTTTTTTAATCAATTCGTAAATTTCTGGATCAGTTTGTTCAATCATTTACAATCACT  25170
Sbjct  841530  ............................................................  841471

Query  25171   CCTCTTCCTATTAAAATAGTGCCTATTTCGAAGTAAAGTATTGTTGGCCGGCAGACTTCT  25230
Sbjct  841470  ............................................................  841411

Query  25231   CGAGGCGATTCATATACGCTAATCCGACACCCTCTTTTGCGAAGCCTTGCACTAATATAA  25290
Sbjct  841410  ............................................................  841351

Query  25291   TTTTAACCTCAGGATTCAAATCAAAATACCGTAATCCTTCAAACAAGTGTTGACTAGCAG  25350
Sbjct  841350  ............................................................  841291

Query  25351   TCACTACAGAATCACCTAAAGAGAACTGATCTTTAAACCTAACGTCAGATAACTGCCCTA  25410
Sbjct  841290  ............................................................  841231

Query  25411   ACACCGTATCAACCGCCATAACACCAAATGGCACACTTTGTTGACTGGCCCATTTAACCG  25470
Sbjct  841230  ............................................................  841171

Query  25471   CCGCCGGAAATTCATCTGGCGTTGGCACTATGTAAACCTGTGCATTTGGAGCATAGTGTT  25530
Sbjct  841170  ............................................................  841111

Query  25531   TGTATTTCATGCCTGGTGCCTTTGGCGTTTCAGCTGCGCCAACTTTATGGTGGTTTGTCA  25590
Sbjct  841110  ............................................................  841051

Query  25591   TAATCGGCCCAATCACACGTTCAATGGCTTCTTGAGTCACAACACCGGGTCGTAAAATAA  25650
Sbjct  841050  ............................................................  840991

Query  25651   CGGGTGTCGCAACACTTAAATCAATCACCGTTGATTCCAACCCAACACCAGTTGGACCAT  25710
Sbjct  840990  ............................................................  840931

Query  25711   CATCAATGACACCGGCAATCTTTCCATTTAGATCATGTAAAACGTGATCGGCAGTGGTTG  25770
Sbjct  840930  ............................................................  840871

Query  25771   GACTGGGCTTGCCTGATGTATTGGCTGAAGGCCCCACAAGTGGGACACCGGCCGCTTTAA  25830
Sbjct  840870  ............................................................  840811

Query  25831   TCAAGTCTAACGTCACCGCATTGTTCGGCATTCTAAAGGCAGCGGTCTTTAAACCACCCG  25890
Sbjct  840810  ............................................................  840751

Query  25891   TCACAACTGAATCTAGTGCCGCATGTTTTAGCGGCAAAATAATTGTCAATGAACCGGGCC  25950
Sbjct  840750  ............................................................  840691

Query  25951   AAAAAGCGTCGACTAATTGCTTAAATCGATCACTAACTTCGGCTGCGTAATGCTCAACCG  26010
Sbjct  840690  ............................................................  840631

Query  26011   TCGCAACACTTGCTACATGCACGATTAGCGGATTATCACTTGGGCGCCCCTTAGCGGCAT  26070
Sbjct  840630  ............................................................  840571

Query  26071   AAACTTTCTTAACCGCTTCAGGATTCGTCGCATCTGCCCCAAGACCATAGACGGTCTCAG  26130
Sbjct  840570  ............................................................  840511

Query  26131   TTGGAAATGAAATCAATTCGCCCGCTTTTAAATCTGCTGCTGCTTGTTCAATCTGTTCTA  26190
Sbjct  840510  ............................................................  840451

Query  26191   CTGTGTATCTCTTGGTTTCCATTATAGGCCTTCCTTACTCTACTTCTGATTTACATCATA  26250
Sbjct  840450  ............................................................  840391

Query  26251   CCAAATTCCGATTGAAATCGTAACCCACACGGGCCATTCTAGACCAATTAGCCATATCTT  26310
Sbjct  840390  ............................................................  840331

Query  26311   TTTTGATTGTAACCGCTACATCGGTCGATTCATGTTCGAATAACCGAACGATCGCCTCTT  26370
Sbjct  840330  ............................................................  840271

Query  26371   TTTGCTGATAACCGAACTCTAAATAAAGCTGCCCATCTGGTTTTAAATACGCACGCACTT  26430
Sbjct  840270  ............................................................  840211

Query  26431   CTTTAGCAAACCGTTCATAAAACGCTAAGCCGTTATTATCTGCAAATAGGGCCAAGTCGG  26490
Sbjct  840210  ............................................................  840151

Query  26491   GTTCGTATTTCAAAACGGACGCATCCATCACATGCCGTTCATCTTGTGCAATATATGGCG  26550
Sbjct  840150  ............................................................  840091

Query  26551   GATTAGACACAATCACATCAAACTGTTGGCCCATCACTGGGGTTAGAAAATCACCCACGA  26610
Sbjct  840090  ............................................................  840031

Query  26611   TAAAGTTAACATGCGCGTTTAATTGGCGCGCATTTGCTTGTGCAACAGCAATCGCTTCTA  26670
Sbjct  840030  ............................................................  839971

Query  26671   GTGAAATATCAATTGCGGTCACTTCCCATTCTGGATGCTCACAGGCAAGGGTAATTGCAA  26730
Sbjct  839970  ............................................................  839911

Query  26731   TGGCGCCCGTTCCTGTCCCAACATCCAACACTTTAAGTGGTCGGTTCTTTGGTTGTGTAG  26790
Sbjct  839910  ............................................................  839851

Query  26791   CATCTAATATCCATTCTACCAATTCTTCCGTCTCAAGTCGTGGAATAAGCGTTGCCGGCG  26850
Sbjct  839850  ............................................................  839791

Query  26851   TCACCTTAAAATCGCGTCCGTAAAAATTAGCATATCCCAAAATGTATTGTGCCGGTTGAT  26910
Sbjct  839790  ............................................................  839731

Query  26911   CAGCGATAAACGCGTTTAAGTCTGCTTGATACTGATCGTATTCGGCAGTCGGCATTTCAT  26970
Sbjct  839730  ............................................................  839671

Query  26971   CGTGATAATGCAAGACCAGTTGGGTCGTCGTCCAATGTTTACGACCGAGTAGTAAAAAGC  27030
Sbjct  839670  ............................................................  839611

Query  27031   GCGCTGCTTCACGTTCTTTAGCGTGTTCTTCTaaaaataaaaaaGCCCAATTCAGGGCTT  27090
Sbjct  839610  ............................................................  839551

Query  27091   TAAGATAAGTGAGCTGTGCCATCTTGTAATTGCTCCAATTTTTCGGTTTGATCGTAAAGA  27150
Sbjct  839550  ............................................................  839491

Query  27151   ATTAACGCATCAATGACGTCGCCTAATTCCCCGTTCATAATCCGATCTAATTTGTTTAAC  27210
Sbjct  839490  ............................................................  839431

Query  27211   GTTAAACCAATTCGATGATCCGTCACTCGGTTTTGTGGATAGTTATATGTTCTAATCCGT  27270
Sbjct  839430  ............................................................  839371

Query  27271   TCAGAACGATCCCCAGACCCAACCGCTGACTTCCGGCTTGAATCGTATTCACTTTGATTT  27330
Sbjct  839370  ............................................................  839311

Query  27331   TGTGATTCATAGAAATCATAAACCCGTGACTGTAAGATTTGCATTGCCTTCACTCGGTTT  27390
Sbjct  839310  ............................................................  839251

Query  27391   TGTTGTTGTGACCGTTGATCTTGCATCGCAACCACAATCCCGGTTGGAATATGCGTCATC  27450
Sbjct  839250  ............................................................  839191

Query  27451   CGCACGGCTGAAGAGGTTTTATTGATATGTTGACCACCAGCACCTGAGGCACGATAAACG  27510
Sbjct  839190  ............................................................  839131

Query  27511   TCAGTCCGAATATCCTTAGGATCGAGCTGCACGTCAACCCCATCATATTCAGGCATAACT  27570
Sbjct  839130  ............................................................  839071

Query  27571   GCAACAGTCGCTGTTGAGGTATGAACACGACCTTGTGATTCGGTCTTTGGGATCCGTTGG  27630
Sbjct  839070  ............................................................  839011

Query  27631   ACACGGTGCGCACCATTTTCATATTTTAACTTCGAATAAACATTTTTACCGGTAATCATC  27690
Sbjct  839010  ............................................................  838951

Query  27691   ATCGCAACTTCTTTGAAGCCACCCACTTCTGTAGCCGTTTCATCGATGATTTCAGTTTGC  27750
Sbjct  838950  ............................................................  838891

Query  27751   CAGTTTTGTGATTCAGCGTAGCGTTGATACATATTCAACAAATCACCTGCAAAGAGACTG  27810
Sbjct  838890  ............................................................  838831

Query  27811   GCTTCGTCGCCACCAGCAGCCCCACGAATTTCCATGATGATATTCTTTTCATCGTTAGGA  27870
Sbjct  838830  ............................................................  838771

Query  27871   TCCGTTGGTAACATCAAAATCTTGATGTCTTGTTCTAATTGTTCCTTTTCATCTTGTAAC  27930
Sbjct  838770  ............................................................  838711

Query  27931   TCACTTAAATCCGCTTTAGCTAATTCTTCCATTTCTGGGTCATTAGATTCGCGTAACAAT  27990
Sbjct  838710  ............................................................  838651

Query  27991   TCTTCGCTTTCTGCAATGTCGTTTAAGACAGTCTTCAAACGCGTGTATTTACCAACAATT  28050
Sbjct  838650  ............................................................  838591

Query  28051   TCCCGTAAACCCGCTTCTTCTTTAGACAATTCCATATACCGACTGGTTTCGTTGATCACT  28110
Sbjct  838590  ............................................................  838531

Query  28111   TCTGGATCAGACATTAATTCCTGTAATTCCGCATAGCGGTCTAACAAACTATCAAGTTGT  28170
Sbjct  838530  ............................................................  838471

Query  28171   TCAAACATTTTATCCATGAATGACTAGCCTTCCTTTTCACTCTCTTGTGTTACCGGTGGG  28230
Sbjct  838470  ............................................................  838411

Query  28231   TTAAAATAGTGTTTCCGACAAACGGGGTAGTATGCTTCGTTGCCCCCGATTTGAATCTGT  28290
Sbjct  838410  ............................................................  838351

Query  28291   TCACCCGTATAAACCGGTTTGCCATCGTTCATTCGCAAGTTCATAATCGCTTTTTTGCGA  28350
Sbjct  838350  ............................................................  838291

Query  28351   CAGAACCAACAGATGGTCTTCATTTCTTCAATCTTATTGGCAAATAGCAATAAGTATTTC  28410
Sbjct  838290  ............................................................  838231

Query  28411   GAGCCTTCGAATAATTCATTCTTAAAATCATTCTTCAACCCAAACGCCATCACCGGGATA  28470
Sbjct  838230  .....................................................T......  838171

Query  28471   TTCAAATCATCAACGACCTGCGCCGCTTCGATTACGTGATGCCGTTCTAAAAATTGTGAT  28530
Sbjct  838170  ............................................................  838111

Query  28531   TCATCAATCAAGACACACGCTGCATCCGGATTAGTCGATTGTACCAACTCAAAGATATTC  28590
Sbjct  838110  ........................................T........T..........  838051

Query  28591   GTATCCGAGAAAATCGGTGTCGCCTCACGTTTGAGCCCAATCCGACTTGAAACAATCCCC  28650
Sbjct  838050  ............................................................  837991

Query  28651   ACCCCGTCGCGATTATCAATCCCACTCGTCAGGATGATCACTGATTTATTCTGCTCTTCA  28710
Sbjct  837990  ............................................................  837931

Query  28711   TAATTGTGTGCGACTTTTAAAATTTCAATCGACTTACCACTATTCATTGCACCATATCTA  28770
Sbjct  837930  ............................................................  837871

Query  28771   AAAAATAATTGCGCCACTCTCAAACACCCCTATGTTAAGCACATTTTAATCTAGTATACC  28830
Sbjct  837870  ............................................................  837811

Query  28831   TGAAAATCAGCGAGGCAACAATATTCGCCACTATTAAATTCTAAAGTTTCCCTTATTTTA  28890
Sbjct  837810  ............................................................  837751

Query  28891   TTTGCAGATGCGTTTTTATATCGTCCAAATTGAGAATTTATGCTATGATTATGAACATTG  28950
Sbjct  837750  ............................................................  837691

Query  28951   AAAGGGTGGCAAGCATGACAATTAAAAGCTCATTTGCAATTACAGCAGGACGTTTTTCAT  29010
Sbjct  837690  ............................................................  837631

Query  29011   ATTGGTATTTACATACCTTTATGAAAGGTGGCAGCTCCCTCCCCGGGAAAATCGCAACCA  29070
Sbjct  837630  ............................................................  837571

Query  29071   AGTTCGATCCTGCTGTGTTAAAGCAGTTAACCAAGAACTACGACGTGATTATCATTACCG  29130
Sbjct  837570  ............................................................  837511

Query  29131   GTACCAATGGTAAAACATTAACGACCGCACTCACTGTGCAGACGTTGAAGCAAAAATACG  29190
Sbjct  837510  ............................................................  837451

Query  29191   ATCATATCATGACCAATTCGAGTGGCTCGAACATGATGCAAGGGTTGACCACCGCCTTTT  29250
Sbjct  837450  ............................................................  837391

Query  29251   TAGCAGATCATCCTCAAAAAGGACAACGGCAATTGGCCGTCCTCGAAGTCGATGAAGCCA  29310
Sbjct  837390  ............................................................  837331

Query  29311   ATGTGGAACCCCTTTGTCACTACATCAAGCCCAAAGCGATTGTGATGACGAATATTTTCC  29370
Sbjct  837330  ............................................................  837271

Query  29371   GTGATCAGATGGATCGTTTCGGCGAAATCTACACGACTTATAATATGATTCTAGCGGGCG  29430
Sbjct  837270  ............................................................  837211

Query  29431   TCAAACTCGTTCCTGAGGCAACCCTCATTATGAACGCTGACTTGCCTCTCTTTTCATCGG  29490
Sbjct  837210  ............................................................  837151

Query  29491   TTGAACTTCCTAATCCAAAGATTTATTACGGATTCAACCACTTACCAGATGGCGAAATGA  29550
Sbjct  837150  ...C........................................................  837091

Query  29551   TGGCTCCAAGCAACACAGACGGCGTTTTGTGCCCCGTTTGTGATCACATCATTCATTACA  29610
Sbjct  837090  ............................................................  837031

Query  29611   AATTCATCAGTTATGCCAGCCAAGGGAAGTTTTACTGCCCTAATTGTGGCTACCAACGAC  29670
Sbjct  837030  ............................................................  836971

Query  29671   CTGAATTAGACGAAGCAGTCACTGCCATCAATCAGATGCACCCCACAAATTCACACTTTG  29730
Sbjct  836970  ............................................................  836911

Query  29731   AAATTAACAACGAACCGTTTGAAATTTCAATTGGCGGCATGTACAACATCTATAACGCAC  29790
Sbjct  836910  ............................................................  836851

Query  29791   TTGCAGCCTATAGTGTCGGTCGATTCTTTGATATTCCAGTGAAAGCAATTCAAAAGGCCT  29850
Sbjct  836850  ............................................................  836791

Query  29851   TCACTGAAGACAAACGAATCTTTGGCCGTCAAGAAGTCATTCAATTAAAAGACAAAGCGG  29910
Sbjct  836790  ............................................................  836731

Query  29911   TCACATTGGTACTCGTTAAAAATCCGGTTGGCTTAAACCAAGTCTTACAAATGATCAGTT  29970
Sbjct  836730  ............................................................  836671

Query  29971   CTGATCCAGAAGACTTTTCACTCGCAATGTTGCTTAATGCTAACTATGCCGATGGAATTG  30030
Sbjct  836670  ............................................................  836611

Query  30031   ATACGAGTTGGATTTGGGATGGCGAGTTTGAAGACTTACTCAAACACAACATTCCAACCG  30090
Sbjct  836610  ............................................................  836551

Query  30091   TGATTACCGGTGGCGAACGCGGTGACGATATCGCTTTCCGGCTAAAAGTAGCTGGTGTCA  30150
Sbjct  836550  ............................................................  836491

Query  30151   CGGCAGATCAATTACACGAAACCAAAGAACTCGATGCAACGATGGCAGCCATTGAAGCAG  30210
Sbjct  836490  ......................T.....................................  836431

Query  30211   CCCCAACCAAACATGTTTATGTATTAGCAACTTATACCGCTGTTTTACAACTACGTAAGA  30270
Sbjct  836430  ............................................................  836371

Query  30271   AGCTGGCAGCTGCCAATTATATTAAGAAAGGACTATCAGTATGACCCAGACATTAAGAAT  30330
Sbjct  836370  ............................................................  836311

Query  30331   TTGTCATCTATACGGCAATTTAATGAACACATATGGTGATCTTGGTAATATTTTAGTCCT  30390
Sbjct  836310  ............................................................  836251

Query  30391   TGATTACTATGCCAAAAAAGTTGGCATTCAAACTGAAACAGAAGTCATTAGTATCGGTCA  30450
Sbjct  836250  ............................................................  836191

Query  30451   AGATTTCGATGCAAGTCGTTACGATATCGTTCTCTTCGGCGGTGGCCAAGACTTCGAACA  30510
Sbjct  836190  ............................................................  836131

Query  30511   AAAAATCATCTCAGAAGACCTCAACGACAAAAAAGCAGCCCTCACCGAATACATTGAAAA  30570
Sbjct  836130  ............................................................  836071

Query  30571   CGGTGGTGTTATGCTTGCCATCTGTGGTGGTTATCAATTATTAGGTCACTACTATATTGG  30630
Sbjct  836070  ............................................................  836011

Query  30631   CGCAAACGGCGACAAGATTCCTGGAATCGGCGCACTTGATCATTACACATTGAGCCAAGA  30690
Sbjct  836010  ............................................................  835951

Query  30691   TAACAATCGTTTTATCGGTGATATTGTCATCGAAAACCGTGAGTTTAACGAAACCTACCT  30750
Sbjct  835950  ............................................................  835891

Query  30751   CGGTTTTGAAAATCACAACGGCCGGACTTTCTTGGGCAAGGATGAAAAACCACTTGGTTA  30810
Sbjct  835890  ............................................................  835831

Query  30811   CATCAAACGTGGTCACGGCAACAATGGTGATGACGGCACCGAAGGTTGTGTTTATAAAAA  30870
Sbjct  835830  ............................................................  835771

Query  30871   CACATTTGGTTCATACTTCCATGGTCCAATTCTCACGCACAACGGTGTTTTAGCCAAACG  30930
Sbjct  835770  ............................................................  835711

Query  30931   ACTTTTATCGATTGCGGTTAGCCGGCGTTTTCCAGAATTTGATTTACAACAAATCGCTGA  30990
Sbjct  835710  ............................................................  835651

Query  30991   CTTACCACTCGAAGAATCACGTTACCAAGTCGATGCAGCCGGCGTCAAACGCGTCCAAAA  31050
Sbjct  835650  ............................................................  835591

Query  31051   TTAACAAATCAAAAAGTCGACCATTATGCGGTCGACTTTTTTGATGTCTTAATCATTTCG  31110
Sbjct  835590  ............................................................  835531

Query  31111   CAAGAAAAAATACACTTTTTATTCATAAAATGATAATCGTTTCACAATACTTGCTCGGTA  31170
Sbjct  835530  ............................................................  835471

Query  31171   TACTGACTTTAACCTATAAAAAGGAGCGAATCATTATGTTAAATCAAATGCCAGCAGTCG  31230
Sbjct  835470  ............................................................  835411

Query  31231   AGTCCGTTCAAATTAATCGGATTGAAAATCATGATAAAGTTTTCGCAACCACTGAAAGTG  31290
Sbjct  835410  ............................................................  835351

Query  31291   GTCAAGAAATCGAATTACATATTACCGACCAACaaaaaaaGGACCGCCTCTTCTGGGAAT  31350
Sbjct  835350  ............................................................  835291

Query  31351   CCCTCATCAATATCCTCCGCGCTGAATTGTGGTTACCCCTGCAAAAGAGAACCCACGAAC  31410
Sbjct  835290  ............................................................  835231

Query  31411   TACTCCAAAACGACTGGCTAACGGTCGATGGCTAGCGTGTGGCTCTGGGTTCGGATGACT  31470
Sbjct  835230  ..................................A.........................  835171

Query  31471   TACAGAACACGTTTAAACGATCAGAACACAACTATCCAAAAGGGCGCTAACAAAAATATT  31530
Sbjct  835170  ............................................................  835111

Query  31531   GTTACCGCCCTTTTGCATATCAATGTTTCGTTTTTTAGCGTTGCCCTGTCCACTCCGCTA  31590
Sbjct  835110  ...............................C............................  835051

Query  31591   AATACTGATCCACAAACTGGTGCATGAAATCCGTTCGCGCTTGCGCGATTTCGCGCGCTG  31650
Sbjct  835050  ............................................................  834991

Query  31651   CCTGTGTGTTCATCGTTGCTGCCAATTTAAATAATTTCTCATAAAAATGGTTAATCACGG  31710
Sbjct  834990  ............................................................  834931

Query  31711   TAGACGGTTCGCGATAGTTTTCCTTTGTCAATTCCGCCCGTGGTTGAATCTCAGGATCAT  31770
Sbjct  834930  ............................................................  834871

Query  31771   AAGCAACCCCATCGTGTGCGCCACCATACATAAAGGTCCGCCCAATCCCAATCGCGCCGA  31830
Sbjct  834870  ...............................G............................  834811

Query  31831   TTGCATCTAACCGATCCGCATCTTGAACGATTTGCCCTTCTAAACTTAGCGTTTGGTGTT  31890
Sbjct  834810  ............................................................  834751

Query  31891   GATTGAGATTTTTCGAAAAGGACATGTGGTCGATAATATCAAAAATTGCCGTTTGTTGGC  31950
Sbjct  834750  ............................................................  834691

Query  31951   CATCTTGTATGCCGTTTTCGGTTAGTTTAGTTTTTACCTTTTGTCGAGCCTGTTCAACAT  32010
Sbjct  834690  ..................T.........................................  834631

Query  32011   CAGTCGCGATTTTTTCATCAATCACATCATGCAATAAGGCCGCCAAGATAATCGTTGTTA  32070
Sbjct  834630  ............................................................  834571

Query  32071   GGTCCGCAGCTAACTCTTTTTGCTGAATTAAACGGGCATTATTCACGACCCGTTGAATGT  32130
Sbjct  834570  ............................................................  834511

Query  32131   GATCGAATCCATGACCGCTGTGTTCTGCTGCCAATTCCGTTCGTACAAATTGTTCAATTG  32190
Sbjct  834510  ............................................................  834451

Query  32191   CTTCGATTTGTCTTTGCATACTTGTCATCCTACTCTTTTAATCATTaaaaaaaaTTGCAA  32250
Sbjct  834450  .....................................................-......  834392

Query  32251   CCACGGCTGCGGTTGCAATTGGTTATATTCAGTTTACTTGTTACCCGGTTCTGACGCAAT  32310
Sbjct  834391  ............................................................  834332

Query  32311   AATTTGCATGTCACCTTTTAAGTCCCATGACTTAATATCAAATGGTAACACAAAATGCAT  32370
Sbjct  834331  ............................................................  834272

Query  32371   ATTCTTGTTAATTGGGTAAGTTTGCCCATCGGCAATCAGTTCGCCTTCACCATCGACCAC  32430
Sbjct  834271  ........G...................................................  834212

Query  32431   GGAGACTAAAGTATAGGGTGCCGTTGTCCGATCAAAGTGTAAGTCGCCCTTCACTAACCA  32490
Sbjct  834211  ............................................................  834152

Query  32491   TTGGTAAACACTGAAAAATGGTGACATTGGTGGTTGCACATAAGTCGTGATTGTTGAATC  32550
Sbjct  834151  ............................................................  834092

Query  32551   TCCAACATGTTCTGTTTGAATATTCAAAACGGGATCTTGATGCGGCACAATCGTCGTATC  32610
Sbjct  834091  ...................................................T........  834032

Query  32611   AATTGATTGCTTCAAGTGTAGTTCGCGTTTTTCGCCCGTCTTAGCATCAACCCGATCATA  32670
Sbjct  834031  ............................................................  833972

Query  32671   ATCGTATAACCGATATGTTGTATCACTACTTTGTTGGGTTTCAAGCGCCATAATCCCTTT  32730
Sbjct  833971  ............................................................  833912

Query  32731   GTTCAATGCGTGAATCGTGCCACTTGGGACGTAGAAAAAGTCACCAGTCTTAACGGGCAC  32790
Sbjct  833911  ............................................................  833852

Query  32791   TTTGCGGAGTAAATCATCCCACTTGCCTGCTTCAATCATTGCTGTTAATTCCGCTTTGGT  32850
Sbjct  833851  ............................................................  833792

Query  32851   CTTGGCATGGTGGCCATAGATTAAATAAGCACCTGGTTCAGCATCCAAAATATACCAACA  32910
Sbjct  833791  ............................................................  833732

Query  32911   TTCCGTCTTACCGAGTTCGGTTGGACCTTCATGAGCAGCAGCATAAGCGTCATCTGGGTG  32970
Sbjct  833731  ............................................................  833672

Query  32971   CACTTGGACAGAAAGACTTGCTTCAGCATCCAAAATCTTAGTTAACAATGGGAATACTTT  33030
Sbjct  833671  ............................................................  833612

Query  33031   ACCTTCTGCATTACCGAAATATTCGCGGTGGGTTGCCCATGCTTGATCTAATGTGAGCCC  33090
Sbjct  833611  ............................................................  833552

Query  33091   TTTTAATGGGCCATTTTCGATGGTACTAGGACCATGGGGATGGGCTGAAATGGCCCAACA  33150
Sbjct  833551  ............................................................  833492

Query  33151   TTCACCAATATCGCCGTCTGGTAAATCATAATCGAAGGCTTCAGCTAATTTGCGACCACC  33210
Sbjct  833491  ............................................................  833432

Query  33211   CCAAATTTTTTCTTGAAAAACAGGTTTTAGAAATAAAGGTTCTGTCAATTCACTCACTCC  33270
Sbjct  833431  ............................................................  833372

Query  33271   TAATGCGCTTTATTTATCAATAGTCCCATTTTACCACAAATGTAAGCGGATAATACGCAA  33330
Sbjct  833371  ............................................................  833312

Query  33331   ATTTGCGAATTTGACTAGGCTTTTGTTTCTAGGTGATTATCCGCTAAAAATTGTGCCACA  33390
Sbjct  833311  ............................................................  833252

Query  33391   ATCGCATCCCGTCGTTCCAAAAAGACCGGATTATCAGCCGTTGGATGAATGCGATTACTC  33450
Sbjct  833251  ........T...................................................  833192

Query  33451   AGGACAATCAGCCCCGTTTGCCGCTTGCGATCCAATAGCATGAACGTGCCGGTAAAACCG  33510
Sbjct  833191  ............................................................  833132

Query  33511   GTGTGATAAATCAGTGGCTGGTGTTCTTGCGGCTCAAAGCGCAAATCCCAGCCCAGTGAG  33570
Sbjct  833131  ............................................................  833072

Query  33571   CGCCCGAGATGTTTTGGTGTCCAATCACGATAGAGACTCTTAACACTCGCCTGACTGATT  33630
Sbjct  833071  ............................................................  833012

Query  33631   GGTGGCTGGTCAACCTTCAACTGCCCTAATTGGAACTGGGCAAAGCGGACAACGTCTTTT  33690
Sbjct  833011  ........T...................................................  832952

Query  33691   AATGGAGCAAACAAGCCGGCTGCACCACTATGATTTTGTAAAATCGCACTTTTCGGATCG  33750
Sbjct  832951  .....G......................................................  832892

Query  33751   TGGACAGTGCCCTGGATTAAGCCGCGTTCGGCACTCAATTCAGTCGGGACCGCCAAACTT  33810
Sbjct  832891  .....C.....T................................................  832832

Query  33811   CTGTCCGGATTAAACGTACTGGCTTGCATACCGAGTGGGGTTAAAACGAGTTCTTGAATC  33870
Sbjct  832831  T...........................................................  832772

Query  33871   AAATCCTGAATCGGTTTTTGATAGATGGCTTCAATCATCCAGCCCAAATACAACATATCA  33930
Sbjct  832771  .........................................................C..  832712

Query  33931   ATGTCCGTGTAAACAACCTTTTCACCAAAATTTGGGCCGACCGTTAATTGCGTCAAAAGC  33990
Sbjct  832711  ............................................................  832652

Query  33991   GCCGTTTTTAATTCGGCAGCCGATAATTGATTCCGATTCGGAATGTAGCCCGTTAAACCG  34050
Sbjct  832651  ..................................................T.........  832592

Query  34051   GACGTGTGCGTCAATAGATGCAAGACCGTCACCCGTCGATCTTTAAAGGCCGGCAACAAA  34110
Sbjct  832591  ............................................................  832532

Query  34111   CTATGCACTTTTGTTCGTAAAGAAAGCCGCCCTTTTTCCAATAGCCGCAAAACAATCGTC  34170
Sbjct  832531  ...............................................T....T...G...  832472

Query  34171   GTCGTGCCAATCACTTTCGTTAATGACGCTAAATCATACAACTGATCAGCTTTTAACGGC  34230
Sbjct  832471  .....C......................................................  832412

Query  34231   ACTTTTTGGGGCACTAATTCGGCCTGCCCGATTACATTAGTCATCACTTCAGGGCCTTCG  34290
Sbjct  832411  ............................................................  832352

Query  34291   ATGATGGCATAAGAAACACCAGGGACAATCCCTTCATCAACTAGCGCTCCAATTTGCCGG  34350
Sbjct  832351  ................................................T...........  832292

Query  34351   ATGGTTTGTTCAAATCGCATGTTAAATTCCTCCTACTACATCAATATCACTAGTATACGC  34410
Sbjct  832291  ............................................................  832232

Query  34411   CAAACACGGACAAAAATAAGGCCGCAGATTTTATCTGCGGCCTTATTTGCGTCATTCATG  34470
Sbjct  832231  ............................................................  832172

Query  34471   ATTAAATTTTAACGTTGCCTGAGAATTGACTATTGTACAAGTCAGCGTAGAAACCATCTT  34530
Sbjct  832171  ............................................................  832112

Query  34531   GTGCCATCAAACTATCATGGGTCCCGGTTTCAATAATCGAACCGTGATTCATCACGATGA  34590
Sbjct  832111  ............................................................  832052

Query  34591   TGTTATCGGCATCGCGAATCGTCGATAAACGATGGGCAACCACGAAACTGGTCCGATTTT  34650
Sbjct  832051  ............................................................  831992

Query  34651   GCAACAAGCGTTCCATGGCGTGTTGAATATGAATTTCAGTCCGTGTATCCACTGAACTGG  34710
Sbjct  831991  ............................................................  831932

Query  34711   TTGCTTCATCCAAGATCAAAATCTCTGGATCGGCAACAAAGGCCCGCGCAATCGTCAATA  34770
Sbjct  831931  ............................................................  831872

Query  34771   ATTGGCGTTGACCTTGGGAGATATTCGAAGCTTCTTCATTCAAGACCGTCTCATAGCCAT  34830
Sbjct  831871  ............................................................  831812

Query  34831   CAGGTAATTGACGGACAAAACCGTCAACGTGCGCTGCTTTGGCGGCTGCTAAAATGGCTT  34890
Sbjct  831811  ............................................................  831752

Query  34891   CATCTGAAGCATCAGCGTTCCCATATTTCAAATTATCCCAAATCGTTCCAGTAAATAACC  34950
Sbjct  831751  ............................................................  831692

Query  34951   AAGTATCTTGTAAAACCATCGCGAAGTGACGCCGTAATTGTTCCCGAGTCATATCGCGCG  35010
Sbjct  831691  ............................................................  831632

Query  35011   TATCGACACCTTTAAGCTTGATTGAACCGCCACTCACGTCGTAGAAGCGTTCCAACAAGT  35070
Sbjct  831631  ............................................................  831572

Query  35071   TAATGATGGTTGTTTTACCAGCACCTGTTGGGCCGACAATCGCAATCATTTGACCTGGTT  35130
Sbjct  831571  ............................................................  831512

Query  35131   TGACTTGCAAGTTGTAATCCTTCATCAAGATATCTTTACCTTGATAACCGAATTCGACAT  35190
Sbjct  831511  ............................................................  831452

Query  35191   GTTCTAATTCAAGTAGATTTTGGTCATCAACAATCGCTGGCACTTCTGATGGGTCGTCAC  35250
Sbjct  831451  ............................................................  831392

Query  35251   TCATGTCATCTTCATCTAAGACTTCAAAGACCCGTTCAGCTGAGGCAATCGTTGATTGGA  35310
Sbjct  831391  ............................................................  831332

Query  35311   TTGTATTCGCTAAGTTGGCCAATTGCGTGATTGGTTGTGAGAATTGTTGCGTATATTGCA  35370
Sbjct  831331  ............................................................  831272

Query  35371   TGAACGCTTGCATATCCCCTAAAGTAACTTGGCCGTGAGAAACACGAATCCCCCCGACAA  35430
Sbjct  831271  .......................................................A....  831212

Query  35431   TTGCTACGAAGACGTAACCAATGTTATTGACGAACGTCATTAACGGCATGATGACCCCAG  35490
Sbjct  831211  .......................................................T....  831152

Query  35491   AAATAAATTGTGCCTTCCAAGCTGCTTTATAGAGTAATGCATTTTGTTCTTCAAAGGCAT  35550
Sbjct  831151  ............................................................  831092

Query  35551   CAATTGTGACTTGTTCGCGGTTGAAGGTCTTTAAGACCACTTGACCAGAGAAATTTTCTT  35610
Sbjct  831091  ............................................................  831032

Query  35611   CAATTTGGTTGTTCAACAACCCCAAACTTTTTTGTTGCGCTGCGAAGAATTTCTGTGATT  35670
Sbjct  831031  ............................................................  830972

Query  35671   TCGGTGCGACAATCCCGACGACGACTAAACTGAGTGGAATCGTGACTAAGGCAATTAAAG  35730
Sbjct  830971  ............................................................  830912

Query  35731   TCAATTGCCAACTAATCGAGAGCATCATCCACATAACGCCAATAAATGTCACAGCACTGG  35790
Sbjct  830911  ..........................................................C.  830852

Query  35791   TTACCATTTGCGTTAAACTTTGTTGCAAGGTACTTGCAATGTTGTCCATATCATTAATCG  35850
Sbjct  830851  ............................................................  830792

Query  35851   CACGACTCATGATATCGCCGTTTGAGTGTGTGTCGTAGTAATTAATCGGTACCCGTTGCA  35910
Sbjct  830791  ..........A.................................................  830732

Query  35911   TCTTGTCTTTTAATTCTTTCCGTAATTCATAGACGGTTTGTTGGGAAATCCGCGTCATGA  35970
Sbjct  830731  ............................................................  830672

Query  35971   TGAATTGTTGTAAGAAACTGAAAACCGCTGATGCTAAGTACATCAAAATCACCGTCATAA  36030
Sbjct  830671  ............................................................  830612

Query  36031   TAATGTGTTGAATCTTATCGAAATCAATTGGTAAGCCATTCATCGGCATGCCCGCTTTTT  36090
Sbjct  830611  ............................................................  830552

Query  36091   GCATGGCATTGCCCTTCATAACACCCTTGAAGATTTCGGTCGTTGCTTGTCCTAATACTT  36150
Sbjct  830551  ............................................................  830492

Query  36151   TTGGTGTTCTAATTTGGAAAATAACGGAGATGATTGCTAAGGCTAACACAATCACTAATC  36210
Sbjct  830491  ............................................................  830432

Query  36211   CGATTAACCGGCTAGACATGTAGGTTAATAATCGTTTGGTTGTGCCCCAAAAATTCTTCG  36270
Sbjct  830431  ............................................................  830372

Query  36271   GTTTTTCAACGACACCACCCATGCCACGGCCTGGGCCATGTCCACCTTGGGGTCGATTGG  36330
Sbjct  830371  ............................................................  830312

Query  36331   TTGTTGTTTTTTCAGCCATTAGTCTTCATCCCCCTCTCTGATTTGTGAGTTAATAATTTC  36390
Sbjct  830311  ............................................................  830252

Query  36391   TTGATATGTGGCGTTATTAGCCTTCAATTCAGCATGTGAGCCTTTACCGACCAGCTGGCC  36450
Sbjct  830251  ............................................................  830192

Query  36451   TTCATCCAAGACCAAGATGGTGTCGGCATCGGCAACGGTTGATACCCGTTGACCAACAAT  36510
Sbjct  830191  ............................................................  830132

Query  36511   CACAACGACACTCTTTTGAATTTCAGCATCTTCTTTTAAGGCTTTCCGTAATAAGGCATC  36570
Sbjct  830131  ............................................................  830072

Query  36571   CGTCTTAAAGTCCAACGCTGAGAAAGAATCATCAAAGACATAAACAGCCGCTTTTTTAAC  36630
Sbjct  830071  ............................................................  830012

Query  36631   CAACGCCCGTGCGATGGCAAGCCGTTGACGTTGACCACCAGAGAAGTTGCCCCCACCTTG  36690
Sbjct  830011  ............................................................  829952

Query  36691   TTCAACGTGACTATCTAAGCCACCTTCAAGTTCGCTGACGAAATCTTTAGATTGTGCAAT  36750
Sbjct  829951  ............................................................  829892

Query  36751   TTCAAGTGCGTGCCAGATTTCATCATCGGTCGCATTCGGATTCCCATATTGCATATTTTC  36810
Sbjct  829891  ............................................................  829832

Query  36811   CCGAATCGTCCCGGTAAATAAGTTCGCTTTTTGAGGGACAAATGCAACTTGTTGGTGAAT  36870
Sbjct  829831  ............................................................  829772

Query  36871   GTCATGGAGGGTCACATCTTTCACGTTTAACCCTTTGACTGTCACTTCACCCGTTTCAAC  36930
Sbjct  829771  ............................................................  829712

Query  36931   ATCGTAAAAACGAGGAATCAAGTTGACTAACGTGGTCTTCCCTGAGCCAGTGCCCCCAAT  36990
Sbjct  829711  ......................................................T.....  829652

Query  36991   CACGGCGACTGTTTGGCGCGCTGTCATTTGGAAATCAACGTTTTCAAGCGCTAAGTGTTC  37050
Sbjct  829651  .................C..........................................  829592

Query  37051   CGCATTTTGATAACGGAAGTTGACCTGGTTGAAAGCCAAGCTTGCTGGTTGATCACCAAA  37110
Sbjct  829591  ............................................................  829532

Query  37111   CGTTTTAGGCGTCGCTGGATCTTCAATCGGCGTGTGTAAATCAAGCACTTCATTAATCCG  37170
Sbjct  829531  ............................................................  829472

Query  37171   CACTGCTGAAGCTTGCGCCCGCGGGATAAAGACGAAGACCATTGAAAGCATCATGAAACT  37230
Sbjct  829471  ............................................................  829412

Query  37231   CATGAGGATTTGCATCGCATAAGTCATGAACGCTAATAAATTCCCGACTTGCATTGCTTG  37290
Sbjct  829411  ..........................C.................................  829352

Query  37291   ATTGGCGATTAAGTGTCCACCCATCCAAGTAATCGCAATGTTAGTCCCACTCATGATTAA  37350
Sbjct  829351  ............................................................  829292

Query  37351   CGTCATGGCTGGGAACATCACTGACATAATACTATAAACTTTCTTCGCATTTTGCGTGTA  37410
Sbjct  829291  ............................................................  829232

Query  37411   GTCAGTATTAGCTTCATCAAAACGTTCTTGTTCGAACTTGTCGCGCCGGAATGCTCGAAT  37470
Sbjct  829231  ............................................................  829172

Query  37471   GACCCGAACCCCGGTTAAACCTTCCCGGAAAACTAAGTTAATCCGGTCTGTCTTTTTCTG  37530
Sbjct  829171  ............................................................  829112

Query  37531   CATTGCCTTGAATAATGGCACAGCGAAGTACATCACCCCACCAATGAAGAGTGCCATGAT  37590
Sbjct  829111  ............................................................  829052

Query  37591   TGGTAAGACAACCAAGAAAATGGATGTAAGTTGCGCATCTTTTTGATACGCTAAGAAACT  37650
Sbjct  829051  ............................................................  828992

Query  37651   TGCGCCAATCAACATGATAGGTGCCATAATCATCATCCGTAAGAACATCATTGCCACATT  37710
Sbjct  828991  ............................................................  828932

Query  37711   TTGAATCTGCACCACATCGTTAGTCGTCCGCGTAATTAGTGAAGACGTCCCAACTTGATC  37770
Sbjct  828931  ............................................................  828872

Query  37771   CATTTCATCGTGTGAGAAGTTGATGACCTTCCGGTAGATATCTGAACGTAATTTTTGGCC  37830
Sbjct  828871  ............................................................  828812

Query  37831   TAAGCCTTGTGACGTCCGTGCCGCAAGATAAACGTTGCAGACGGCCGCGATAATACTAAT  37890
Sbjct  828811  ............................................................  828752

Query  37891   TAATGAAAAACCTAACATTTTAAAGCCTGCTTGCCAGATATAATCAATATCCCCCTTAGC  37950
Sbjct  828751  ..................................................T.........  828692

Query  37951   AATCCCGTCATTGACAATGTCGGAGGTTAAATTGGGTAAATAAAGGTTACTAACAACCTG  38010
Sbjct  828691  ...................................................G........  828632

Query  38011   AATCGTCATGAATAAAATCGCACCAAAGACGGCCCAACCTGACATTCTTTTCTTTGCAAG  38070
Sbjct  828631  .................C..........................................  828572

Query  38071   TTTAAGCATGTTGTGTGTCCCTTCTTTCCTTATCCTTGTTTGCTGGCCCCTGTTTCTAAC  38130
Sbjct  828571  ............................................................  828512

Query  38131   CAGCCTAATACTAATTCGAAGCGTTCTTGGACCTGTTCAATTGTAATCGCATGGTCACTT  38190
Sbjct  828511  ............................................................  828452

Query  38191   TCTTGTTGCAAATAATACGCTGCAATACTTTGAAAGACCGTCGTCATCAACTCATGAAAT  38250
Sbjct  828451  ..........G.................................................  828392

Query  38251   AAAATTCTAAGCGCTTCAGGTTGATCTGCGTTAATCTTGAGCAAGTCGTAATTGACGTTT  38310
Sbjct  828391  .................G..........................................  828332

Query  38311   TCTTCTAAAAAGCGCATCCCATCTACTTGTTTAGCATGCATTAATTCTGGTGACATCTTG  38370
Sbjct  828331  ................................G...........................  828272

Query  38371   CGCCGGTTCTTATAATCCATATGTAAGAAGAGGTGCTTGTAAAATTGTGCATTTTCACCA  38430
Sbjct  828271  ...T........................................................  828212

Query  38431   TTAATAATCTCTTCTGCCATTTCAGCAAAGAATTGGCGAATTGCCTTGAATAGATCACCA  38490
Sbjct  828211  ............................................................  828152

Query  38491   TGAACAGCCAACAGACTCTTTTCTAAATCCTGCTTTGAACTGTCGCGTAATAAGCTAAGG  38550
Sbjct  828151  ............................................................  828092

Query  38551   TCGTAGaaaaaaaTATCCGCCTTATCTTCAAAGTACTGATAAAAACTGCCTCGCGGAATC  38610
Sbjct  828091  ............................................................  828032

Query  38611   TCCGCCGTTTTAATAATGTTGCTGACAGATGCTTCATTAAATGGTACCCGTGAAAACTCA  38670
Sbjct  828031  .........................................C..................  827972

Query  38671   GCATGCGCAGCTTGAATCAGTCGTTGTTGCTTTTCCTCAGGTAATCTAAAAAATGTTTTC  38730
Sbjct  827971  ............................................................  827912

Query  38731   TTCGGCATTTCGATACTCCTTTCTGAAAATTAATGACAGAGCGTCATAATTGTGACGTAC  38790
Sbjct  827911  ...........................................................A  827852

Query  38791   TGTCATAATACGCCAACTTAGGCACTCATGCAAGCATTAAATCCACaaaaaaa--aCCGG  38848
Sbjct  827851  .....................................................GA.....  827792

Query  38849   CAGACTATCGTCTGCCGGTTCCCTTTAAAAGGCGCTATTTATCGTCTTTGTCCATTTTTT  38908
Sbjct  827791  ...G............................T...........................  827732

Query  38909   CTTTAATATCATCCATCACGTCGTTGGCTTTTTCAGCAACTTTGTCTTTGGCATCCGCTA  38968
Sbjct  827731  ......................A.....................................  827672

Query  38969   ATTTTTCTTTAGCTTCACCCATAAAGCCCTTTGCTTTACCTTTGGCCTCAGTTTCGTGAT  39028
Sbjct  827671  ........................................................C...  827612

Query  39029   CACCAGTCACCTTACCGGCTGTTTCTTGTACTTTACCGGTTACTTGGTCTTTCATGCCAT  39088
Sbjct  827611  ............................................................  827552

Query  39089   CTAACTTTTCTTTATCTGTCATTCAAAATCACTCCTTCTTATTAGTCTACCTATATGATA  39148
Sbjct  827551  ...........................................G................  827492

Query  39149   GGATAGCTAACCAACATTAGTCAAAATTTATGATTATGAGTCGCATTATGTCAGTTTACC  39208
Sbjct  827491  ............................................................  827432

Query  39209   ATCGCGCATCACGTATTGATGATCTGTATAATCCAAGACACGTTCATCATGGGAAACCAT  39268
Sbjct  827431  .......................................G....................  827372

Query  39269   CACAATCGTCTGTCCTGTCTCTTTCGTGATTTTAGCCAGCTGCTCAGCAACCTGTAAGGC  39328
Sbjct  827371  ............................................................  827312

Query  39329   CCGTTTACTATCTAAACTAGCGGTTGGTTCATCCGCAAAAATCAAATCTGGCTGACCATA  39388
Sbjct  827311  ............................................................  827252

Query  39389   CAATGCCCGAGCAATCGCAACTCGTTGACGCTGACCACCAGATAAGCTCGTTGGGTACTG  39448
Sbjct  827251  ............................................................  827192

Query  39449   ACGTCGTTGATCCCAAACACCTAAATTGGTTAATAGTTGTTCAGCTGATTGTGGCGCTTG  39508
Sbjct  827191  ............................................................  827132

Query  39509   CTTTTCACGTAATCGATCGACTAGTTCGAATTGTTCTTCAACCGTTAAAAATGGAACCAG  39568
Sbjct  827131  ............................................................  827072

Query  39569   ATTCGAACTTTGTAATATAAAGCCGAAATCGTTAAACCGTAATGCAGACCGCTGTTTTTC  39628
Sbjct  827071  ............................................................  827012

Query  39629   GCTTAATTGACTAATCTCTTGATCTTTAAAAAAGAGCTTCCCACTCGTTGGGCCTTGTAA  39688
Sbjct  827011  ............................................................  826952

Query  39689   ACTACCCATAATCGTTAATAAGGTCGTCTTCCCAGAACCAGATGGTCCGGTTAAACCAAT  39748
Sbjct  826951  ............................................................  826892

Query  39749   GAACTGGCCCTTTTCAATCGTTAAATCGATTTGATCTAAAGCCGTGGTTTGCTGGTCGCC  39808
Sbjct  826891  ............................................................  826832

Query  39809   TGCGCCAAATTTTTTGACGATTTTTTCTAAACGCATTAAAGCCATCCTATGCCCCTCCAA  39868
Sbjct  826831  ............................................................  826772

Query  39869   TCGCATCAAGCGGATCAATCTTTAGAATCCGCCAAATTGAGAATAAAGCGCCAATGACTG  39928
Sbjct  826771  ......................C.....................................  826712

Query  39929   TCATCACAAGTAAAACAGCAGAAAAGGCCCCAATTAGTAAAGGATTATTTGTATACGGCA  39988
Sbjct  826711  ............................................................  826652

Query  39989   CCGCCGCTGGTAATACCAATGTTGTCAATGCGTTACACAACAAACCAAGGCCAATCCCAA  40048
Sbjct  826651  ............................................................  826592

Query  40049   TCACCCCTAAGAATACAGATTGCCACATTAAACTACCAACTAATTGGCCACCTGAAATCC  40108
Sbjct  826591  ............................................................  826532

Query  40109   CTTGTGCTCGCATAACCCCGTATACGGCCGTTTTTTCAATAGTAATAATATACATGAAAA  40168
Sbjct  826531  ............................................................  826472

Query  40169   TCCCAACGATAAAGGCGACGATGACTAGCAATGCGCCAATCATCAAACCAAACGTCTTAA  40228
Sbjct  826471  ............................................................  826412

Query  40229   CCTGTGGCCCATACCCCGGAATCTTATCGATTAATTCTGGAATTGTCAGTTTGGTCAGCT  40288
Sbjct  826411  ............................................................  826352

Query  40289   GATCCGTTGTCTTAATCCGCGCGTTTCCCTTTAATACTAAAGCATTAATGCGCGTAATCT  40348
Sbjct  826351  ............................................................  826292

Query  40349   GATCAGTGCCGTAGCGCATTCGGCTAAAATCGGTCAACCGCAAATAAGTCACCGGTTGCG  40408
Sbjct  826291  ............................................................  826232

Query  40409   TATTATAGCGGTGGTTCGTCGTAATCCCAACAATTTTGTACTTTTGTTGACGCCCATTCA  40468
Sbjct  826231  ............................................................  826172

Query  40469   ATTTAATTTGTTGATTTAAAGCAATTCCTTGTAAGCCGTCGTCGACCACAATCTCATTTG  40528
Sbjct  826171  .............G..............................................  826112

Query  40529   CCTTTTTAGGATACCGTCCTTTTTGCAACTTAGGCTTCAAAAAAGCATCAAAATCGATAC  40588
Sbjct  826111  .T..........................................................  826052

Query  40589   CAAAAACACTCGTATTTTGCTTACTTAAACCTGAACTACTCACAACACCCATCATCTGAG  40648
Sbjct  826051  ....................................C.......................  825992

Query  40649   CAAGTTGCGCATGATTTTTCTGTGCACCTTTAATAGAGGGTAATTGATCAACATCTAATT  40708
Sbjct  825991  ............................................................  825932

Query  40709   CAGAAGCAGCCAAGTTTTTATTCGCATACTGACTAATAACAACTTCTTTGGCGTGCCATT  40768
Sbjct  825931  .......T....................................................  825872

Query  40769   GATCAATTGCCGAACGGTTATTATTGGCTAGCCCATATGCCAACCCCGTTAAAAAATAGA  40828
Sbjct  825871  ...............................T............................  825812

Query  40829   TTAAATATGCAATTAGAAAAATCGTAAAAATGATCAACGAATAACGTAATTTAGCATGTT  40888
Sbjct  825811  ............................................................  825752

Query  40889   TAATTTCTTTAATTGCTAAATACATCCAAACACCCCTTTCTTAACTGTTTTAATCTAACA  40948
Sbjct  825751  ............................................................  825692

Query  40949   TAAAGCATCGTGCCTTGAACAGCAATCCGCATTCAATCTTTTATTCATTCACGGGAATAT  41008
Sbjct  825691  ............................................................  825632

Query  41009   GCTATGATAAGCACACGGAGGTGGTGCTTATCAAACACGTCAAACATGGGATTGTCTTTT  41068
Sbjct  825631  ........................C...................................  825572

Query  41069   TGCTTCTGATTATCATCCAACAAGTTCCTTTAATGATTGTCAGTGGCTTATCATTGCTCC  41128
Sbjct  825571  ............................................................  825512

Query  41129   CTAAGGCCCAACAGACAACCCATCTAATTTTAGTCTTTGGTTGGCTTTTTCTAATCACGA  41188
Sbjct  825511  ............................................................  825452

Query  41189   CTATCGGCATTACTGCCCTAATGTGGTATTACTACCAAAAAATTAAATCAACGCGTTATG  41248
Sbjct  825451  ............................................................  825392

Query  41249   ACCAACCCTTCACCAAACAGACTTGGTGGACAATGTTGATTGGCTTTATCGCGATGGTTG  41308
Sbjct  825391  .................................................T..........  825332

Query  41309   CTGTCAATAACGGTACAATCCCGTTTATGCATACTACCGGTAATGCCAATGTTGATGCAC  41368
Sbjct  825331  ............................................................  825272

Query  41369   TAACCTCAGTCTTTCAGACGATTGGTATTTTCATGCTACCATACGCCCTATTCTTAGGTC  41428
Sbjct  825271  ............................................................  825212

Query  41429   CGATTATGGAGGAATTACTTTTCAGAGGGTTCCTAATGAATTGGTTTTTCCCAGGCACAC  41488
Sbjct  825211  ............................................................  825152

Query  41489   CAATCATCTCAATCGGGTTAAGTGCTATCTTATTCGGATTGATGCACGGCGCAACTGATC  41548
Sbjct  825151  ............................................................  825092

Query  41549   CGATTTATTTCATTTCAAAAGCACTGCTTGGCCTAATTCTGGCTATCGTCTACTATCGCA  41608
Sbjct  825091  ............................................................  825032

Query  41609   CCCATAATATTAAGAGTAATATTGCCTTACACATGTTGAATAACATTACTGCTGGCTTTA  41668
Sbjct  825031  ............................................................  824972

Query  41669   CGATTTTTTAAACGACTAGAAAGGAAGCATGACTATGTCTGCATTAACAACCATCTTAAC  41728
Sbjct  824971  ............................................................  824912

Query  41729   TTACATCCAAGAACATCCTGATGAAGTGGTTCTAGAACCGTTTCAATATGCGAACGTGAT  41788
Sbjct  824911  ............................................................  824852

Query  41789   TCGCTTTGGCATTAGTGACCAAGTCGATCTGCCAGATGCCGAGAAACTGTTCCCTGATAT  41848
Sbjct  824851  ............................................................  824792

Query  41849   GCGGCTACACGTTAACCGGATTGACCCCGAGTACGTCAAAGAACACCATGACTTATTGAC  41908
Sbjct  824791  ............................................................  824732

Query  41909   GACTTTTTATCAACAAACCGAAGAAAAACAAAAAGACGGCTTCCAAGATGTGTGGATTAC  41968
Sbjct  824731  ............................................................  824672

Query  41969   TACCGCCCATCTTAGTGACCGTCAACTTTATTTAGTGGATCTTTCTTTTGAATAAGCCTC  42028
Sbjct  824671  ............................................................  824612

Query  42029   ATTTTGAACAGCTAAAGGTCAGCTGTATTAAGTATGCTATTTTAACCTTGTTTCTCTTTG  42088
Sbjct  824611  ............................................................  824552

Query  42089   TCATGCGTGCCTTTATTGCGCATCCCATCATTCTGATTGCCAGTTGGATTAGCACTGCTG  42148
Sbjct  824551  ................................A...........................  824492

Query  42149   TTTGCGGCGCATATTTCATTGCCATGTTAATTGTTTATTATTACGGCTAACGTTGCATAT  42208
Sbjct  824491  ............................................................  824432

Query  42209   GTTTGGTCTCAGCAATCACTTCTTCTGTAAAATACAATTGAAAACCGAAGAACACCATCA  42268
Sbjct  824431  ..............................................A.........G...  824372

Query  42269   ACATAATCGCAGCTATCCATGCAGTGCGCACATTGATTAACTTAACAATTAACCCTGAGC  42328
Sbjct  824371  ............................................................  824312

Query  42329   TAATAGTACCAATGAAGAAGCTACCAACAATTAACCCGAAGTACCGGGCTTTTTGTTGGT  42388
Sbjct  824311  ............................................................  824252

Query  42389   AGtttttttCTTTGGTCGCTAAATATAGATAAGTATTCTCGATTAATTTCTTATAATTGC  42448
Sbjct  824251  .....................................T......................  824192

Query  42449   CGGTCGTAAAAGCATTCGCATATGGATAGCCATTAACCGTTGAATAACTCGCTAATTGCA  42508
Sbjct  824191  ............................................................  824132

Query  42509   TGGCCATCGACATCGACAGAATCGGTGTCACAAACATGTTGGGAATCGCGGTTGATAAAA  42568
Sbjct  824131  ............................................................  824072

Query  42569   AACCAACTACTACTAAAGCAATAATTTGAAACCCTAATAACCACAACCGCCAAACATTCA  42628
Sbjct  824071  ...............................A............................  824012

Query  42629   ACCCACCAGTGTTAAAATGCCGCTTCGCCAGCTGCACAATAATAACCCCAAACCCAAATG  42688
Sbjct  824011  ............................................................  823952

Query  42689   AAATAATGGGTAATATCTTTTCAGGAAGTTGTGCCCACTGGTTCGTTGCGATATCTAAGC  42748
Sbjct  823951  ............................................................  823892

Query  42749   CGATGAACACGATATTACCGGTCTGTGCACTCGCAAAGACGCCACCACGTAAAATCACAC  42808
Sbjct  823891  ............................................................  823832

Query  42809   AATACGCATCTAAGAAGCCACCAAGAAACGTTAAAAACATCGCCGTGCTTAGCCGATCAT  42868
Sbjct  823831  ............................................................  823772

Query  42869   GAAACCCTATTTCTTTTTGCAACCCAATCCCTCCAAATCAATACTCTTATTATACGCAAA  42928
Sbjct  823771  ............................................................  823712

Query  42929   TTAAAATTGAAATCAAAAAACGGATTGCACTATTTCACAGTCGAAATAAGGTACAATCCG  42988
Sbjct  823711  ............................................................  823652

Query  42989   CTTTACACTATAAATTAATTGAATTGACATCTTGACCATGGACCACTTTTCTAAAGTCGA  43048
Sbjct  823651  ............................................................  823592

Query  43049   CCAGTCCTAAGTCCAAACCGCGCAGCAATACTTCAGCCGTCCCGACGTTGGTTGCCAACG  43108
Sbjct  823591  ............................................................  823532

Query  43109   GTACTTCATAAACGTCAGATAATCGAATTAATGCATTCACATCCGGTTCGTGAGGTTGAG  43168
Sbjct  823531  ............................................................  823472

Query  43169   CAGTCAATGGATCTCTCAAAAAGATTACCAGGTCCATCTTATTTTCTGAAATCAACGCGC  43228
Sbjct  823471  ............................................................  823412

Query  43229   CAATTTGCTGATCGCCCCCTAGAGGACCTGACTTAAACCGTGTAATCGGCAAGCCAGTTG  43288
Sbjct  823411  ............................................................  823352

Query  43289   CTTCAATAATTTTTTGACCAGTCGTTCCAGTCGCAAATAATTCGTGTTGCGCCAAAATAG  43348
Sbjct  823351  ............................................................  823292

Query  43349   GTTTATAAGCCGTCGCCAGTTTCACAATCGTTGGTTTCTGACGATCATGTGCAATCAATG  43408
Sbjct  823291  .......................................................T....  823232

Query  43409   CAATTTTCATCTGAATCCCTCCTAATGTCTGCGGTGTTTAACCACCGTAAAAAAGTGTAA  43468
Sbjct  823231  ............................................................  823172

Query  43469   CACACTTGCCAATAGAATGAAGAAGATTAAAACGAATGACACATAATTAAGCCAAAACTG  43528
Sbjct  823171  ............................................................  823112

Query  43529   GCCAATTGGCAACACTAAGTTCACTAATTGTTGCAGTACCATCGTAATCAAGGTTGCACA  43588
Sbjct  823111  ............................................................  823052

Query  43589   GGCGACCATGCCAAATAGTTGTATATACCGTTTCACTGTATCATCCGTCCTCTTTGCTTT  43648
Sbjct  823051  ............................................................  822992

Query  43649   AGATTGAATGCTTGCGCCGACTTGGCGACATTCCGCTTGTTTCTGCGCTGAAAGTGTCTT  43708
Sbjct  822991  ............................................................  822932

Query  43709   TAAACCATACGTTTTTGTCTGGACAACTTCCCGGATTTTTAAAAGTCCAGCTGCCCCCAA  43768
Sbjct  822931  ............................................................  822872

Query  43769   GACTTTATCAAAAGTTCTAAAAGTCCCGTCAGTCACACCAGTAACCAATTCCTCAGCTGG  43828
Sbjct  822871  ...........................A................................  822812

Query  43829   ACTGGCATAACAACTACTAATCGTAATGTAACTTTTGCCTTTGAAGCGATCTGGTAACGC  43888
Sbjct  822811  ............................................................  822752

Query  43889   ATCTCCCGCCCGATTGAAGCGCACTAAGCGTTGCCGCATACAATCCAAAAAGTTCTTCAT  43948
Sbjct  822751  ...............A..T..G.....C..........CG........G.....T.....  822692

Query  43949   CACACCAGACATTGCGCCCCAATAAGTTGGCGCAGCCAGTATCCAAACATCGGCTGCCAA  44008
Sbjct  822691  ......C........A............................................  822632

Query  44009   TAACTTAGCTTCCAGTTCATCCAATACCGGATTGGCTTTGCCAGTATCTGGTAATATTTG  44068
Sbjct  822631  ............................................C...............  822572

Query  44069   ATAATCATTTAAAAAGATCACTTCAACGTCATCTTCCGGTTTTACACCTGCTAAAACGGC  44128
Sbjct  822571  ............................................................  822512

Query  44129   ATCTAAAAGTTGCCCATTGACCCCATCTCGTTGATGACTGCCTAACACTCCTAAAATCTT  44188
Sbjct  822511  ............................................................  822452

Query  44189   CATCTGATCAAGCCTCACTCTTTATACTACTTTCAGTTTACACTTCCAATCACTAACTTA  44248
Sbjct  822451  ............................................................  822392

Query  44249   CCATaaaaaaaCGCCCAGACCAATGGCCTAGACGTTGTCATTATTTTAGTTTAGTACCAA  44308
Sbjct  822391  .................................A..........................  822332

Query  44309   CCATTACTTAACCAGAAGCTCTTAGCGGTATCCCATGAACCATAACGACTTGTTACATAT  44368
Sbjct  822331  ............................C...............................  822272

Query  44369   TGATCTGCAACGCGGTCTTGGTTAGCTGCTGAATAATCACCATTTAAGTATGAAGCTGAT  44428
Sbjct  822271  ............................................................  822212

Query  44429   AATTGATAACGGCCGATTAATTGACCGTTACGTGCTGAATATGAACCGCCTGATTCTTTT  44488
Sbjct  822211  ............................................................  822152

Query  44489   TGTGCAATCCATTCCTTAGATGAACTCGTTGTAGTTGTTATTTGTGCAGCTACAGGTGCT  44548
Sbjct  822151  ............................................................  822092

Query  44549   TGTTGTACTGGTGCAACTTGAACTGCAGGTTGTGCTTGAACTACAGGGGCTGGTGTTTGA  44608
Sbjct  822091  ...............G.........T..................................  822032

Query  44609   ACAGGTGCAGCTACTTGTTGAGTTACAACAGGGGCTGGTGTTTGTGCTGGTGTTGTTGCC  44668
Sbjct  822031  ............................................................  821972

Query  44669   ACTTGGTCAGCATCAATTGTTAATTGTTCACCAACAAAGATCATATTAATATCAGCGATA  44728
Sbjct  821971  ............................................................  821912

Query  44729   TTATTAGTTGTTGCGATTTGGTTAACAAGCTCGGTACTACCATTGAATTTTTGCGCAATG  44788
Sbjct  821911  ............................................................  821852

Query  44789   GTTGAAAGCGTATCACCATTTGCAACGGTATAAGTTGTTGCGGCACTGGCTTGTGATTGG  44848
Sbjct  821851  ............................................................  821792

Query  44849   TTAACGAAAAGTAACCCGGTTGTTGCGACGGTTGTTAAAGCGGCACTGTAAAGTAAAGTT  44908
Sbjct  821791  ............................................................  821732

Query  44909   TTTAAAGATTTCATATTTTGAATGGACTCCTTATTGTTTAAATTGATTTTTCTATCTGTT  44968
Sbjct  821731  ............................................................  821672

Query  44969   TAACGTGGGACTAATATACCATCTTAAATCCGTTAGTAAATATCAAAACCATAACAATTG  45028
Sbjct  821671  ............................................................  821612

Query  45029   ATGACAAATCCGTAACAAAATGACGGCAATTTCACCTAACTTTGTAATGAAGCCCACAAT  45088
Sbjct  821611  ............................................................  821552

Query  45089   TTAATTGACTTGTAATCGGCCTAAAAGGTTATAACACCAAGGATTACAGTCCATAAAAAT  45148
Sbjct  821551  .........C........A.....G..C.A.....................A........  821492

Query  45149   GCTAAATATGCTATTTTGAATTAATTAACCTTCTTTCAAAAATAATCGCCCTATTTGACG  45208
Sbjct  821491  ..............................C..............C..........A...  821432

Query  45209   TAATAATAAGACGAGGTGATCAAAATGAAAGTTTTAAAATTAAATGATTTAGATTTAAAC  45268
Sbjct  821431  ............................................................  821372

Query  45269   GTCGCATTGGATGATCGAATGATTCAAATTTCCGGTGCTCAGGACACAACATTAATTTTC  45328
Sbjct  821371  ............................................................  821312

Query  45329   AAAAGTAAGCTATTAGCACACTATTGGTTCTTCAATTTACGGGCTTTAGCTAAGATTGCG  45388
Sbjct  821311  ............................................................  821252

Query  45389   GATCGCTATGCGATCCAAATCATGTTTGAGACAGAGAGATACAAATAATCTGCCCTATCG  45448
Sbjct  821251  .....................................AC.....................  821192

Query  45449   ATATGAAGCCACaaaaaaaGAGCTGATTACTCAGCTCTTTCTATCTTAATTGGGTATATA  45508
Sbjct  821191  ....A.......................................................  821132

Query  45509   GGGCTCGAACCTATAAATTCCGGATTCAGAGTCCGGTGCCTTACCAATTTGGCGAATACC  45568
Sbjct  821131  ............................................................  821072

Query  45569   CAATATCATCAACGAATACTATGATACTGCACACTCCAGACGTTGTCAATTATGATTTTT  45628
Sbjct  821071  ............................................................  821012

Query  45629   AACAAATCTTTAAAAGAGGACTATACTATTCTTGGAGGTGGTTCCAATGATGAAAAAAGC  45688
Sbjct  821011  ............................................................  820952

Query  45689   AGAAATCGAAAAATTATTTGACGGGAAAGTTGCCGTATATGATCAAGACCACGTTGTGAT  45748
Sbjct  820951  ............................................................  820892

Query  45749   TGATTGGATAGATTCACGCAGGACGCTTGAAGTCACAATTGATAACGATATTCTAAATCT  45808
Sbjct  820891  ............................................................  820832

Query  45809   ACTGATAAACCATCAGGACTATATTCGGAATATCTTGAAACATTTAAAGAGACAAACAAA  45868
Sbjct  820831  ............................................................  820772

Query  45869   TCGCACTATGACCAAGGAAATTATTAACATTAATCGTCGTAACTATAAAATCTTCATTTA  45928
Sbjct  820771  ......C...............G..............T......................  820712

Query  45929   GCCTCGCTAGAGTCAATTAACCATTGACATTACAGGCTTTATTCGCTAAGATATTAGTTG  45988
Sbjct  820711  ............................................................  820652

Query  45989   TTCCGAACATTGCCCGTTGGTCAAATCGGTTAAGACGTCGCCCTCTCAAGGCGGAGTTAC  46048
Sbjct  820651  ............................................................  820592

Query  46049   GGGTTCGATCCCCGTACGGGTGATATTTAAAACAGCCTAGAACCCAGAAAAGCCGTTAAA  46108
Sbjct  820591  .......................................T....................  820532

Query  46109   CTAAGGTTTAGCGGCTTTTTTGTTTGTTTAAAACGTGTAAAAAAGCTAGCCTCCTGACGC  46168
Sbjct  820531  A...........................................................  820472

Query  46169   TTTAGTTAGGGGGCTAGtttttttATTGCGTAGATTTCTTCTATTAAAATGGCTTCATTT  46228
Sbjct  820471  ............................................................  820412

Query  46229   GCCACAATTATTTGGCTACCAAACCAGCCACTGATTAAACCTTCCACCTTACTGGGTACA  46288
Sbjct  820411  ............................................................  820352

Query  46289   ATACCTTCTATTGAACGTTCTGCTTTGTCGATTTGAACCGGATAACATTTAACAATTGCG  46348
Sbjct  820351  ........................................A...................  820292

Query  46349   TCATTGATGGTATTAGCAATCATCTCAGCAGTCATCGCCTCAATGTGTTTTTCATTGCGC  46408
Sbjct  820291  ............................................................  820232

Query  46409   TTACGATCTTGTACGCGGTTATTCTTATCTAACACTGCCGTATGATCGCTTAAATAGAAA  46468
Sbjct  820231  ...........................................................C  820172

Query  46469   CCTTGCCATTTCATCATGCCACGATCATAATAATCATACTTCAAAAATTGATTAACCAAA  46528
Sbjct  820171  ............................................................  820112

Query  46529   TTGGGATCATATTCATCATTATTCATAGGCGTTCCCTCCAGCATGCCCACCGACTAAGCC  46588
Sbjct  820111  ............................................................  820052

Query  46589   AGCACGCTCAATTGCAGTCGCACCTTTTACTTTGCTAGACAATTTGACCACCGATGTAAA  46648
Sbjct  820051  ............................................................  819992

Query  46649   ACCGTAGCGCTTGCGAATTTCATCGACCGTGCTATCTAATTTCTGCTTTTTCAAATTAAT  46708
Sbjct  819991  ............................................................  819932

Query  46709   AAACTGTGTGTCGAACATATCTAATTGTTCCGCACTATCGTCAACCAAATTGCTGCACGC  46768
Sbjct  819931  ......................................................A.....  819872

Query  46769   AATACTAATATGCCGAATCGATTCGTGTTGCCATTCTTCACGAAAAAGTTGGATAGCATG  46828
Sbjct  819871  ......................................................G.....  819812

Query  46829   TTTTGTGAGTTGCTGATTAGCATTAGTCGCATCAATCTTCATTGAACGCCCAAAACCACC  46888
Sbjct  819811  ............................................................  819752

Query  46889   ACGCGATGCATCCTCTTTTGCAGCAAATGAAAAGCCAATCCCCAGACTGATAACCGTGGT  46948
Sbjct  819751  ............................................................  819692

Query  46949   CGCCTTGTGATGCGCCCTGAGACGTGCAGCCACTTGCTCTGCAATTTCCCGAATCACAAC  47008
Sbjct  819691  ............................................................  819632

Query  47009   TTCAATCTCAGCTTGGATAAAATAATCGCGTGGTAATACCTGACTATTCCCATAAGACTT  47068
Sbjct  819631  ............................................................  819572

Query  47069   CTCTTTGGCCTTATATTTATGCCGTACAACGGCCCGATCAATCCCCCAACTAAACGCAAA  47128
Sbjct  819571  ............................................................  819512

Query  47129   CAACTGCGCGCCCATGACACCCATTTCTTGTTTTAACCGATAGGGATTTGTATGCGCAAT  47188
Sbjct  819511  ............................................................  819452

Query  47189   ATCGTACATCGAATGAATGTGTTTCTGATTCAGTTTCTCTGCCGTACGATGCCCAATTGA  47248
Sbjct  819451  ............................................................  819392

Query  47249   CCAGACATCATCTAACTGGGTCACTGGCCACAGTTTATCTGGGACATCTTCATAATGCCA  47308
Sbjct  819391  ............................................................  819332

Query  47309   TTCTGCAATCAAACTGTGATTCCGTTTGGCCTCAAGATCCAATGCGAGCTTGGCAAGTAG  47368
Sbjct  819331  ............................................................  819272

Query  47369   CGGATTATCGCCAATCCCCACCGTTAAATAAATGCCCGTTTCtttttttACAGCCAGCTG  47428
Sbjct  819271  ............................................................  819212

Query  47429   AATTTTACGTGCGACTTCGTATGGCGTCGCTCCAAAGAGTTGCCAACTATCCGTGACATC  47488
Sbjct  819211  .....................C......................................  819152

Query  47489   AAGTAACGATTCATCAATGGAATACGGTTGAATATCTTCTTCTGCCGTAAATTGCTGAAA  47548
Sbjct  819151  ............................................................  819092

Query  47549   AATACGGTTAATCTTCTGGTTCACTTGGATGTACAAATTCATCTTGGGTGGCTCAATGAT  47608
Sbjct  819091  ............................................................  819032

Query  47609   TAACCGCTTATCATGAATTGGAACATCCCGGGCACGCGTTACGTTACTGATACCAAATAA  47668
Sbjct  819031  ............................................................  818972

Query  47669   TTTCTTAGCCATGGGGCTGGCTGCCAATACTAAACCACTGCCCGTGTTTTTCTCCGTGGA  47728
Sbjct  818971  ...............A............................................  818912

Query  47729   CATCACCACCAAAATAGCCTTTAACGGATTCAGTTTCAACCGAACGGCCTCTACTGATGC  47788
Sbjct  818911  ............................................................  818852

Query  47789   GTAAAAAGATTTCGAATCAATCATTAAAATCACGCGGCGTGGTTCATTCTGATAGTCATA  47848
Sbjct  818851  ........................................A...................  818792

Query  47849   CACGACTCTTCACCCCAACTTGAATCTGACGCACTTGTTCATCTAATTCGCGTTGCCACC  47908
Sbjct  818791  ............................................................  818732

Query  47909   GATTAATCTCAATCAAGGTGACGGCTGATAGATGACGATAAATAAATTGCGGAAACTTAT  47968
Sbjct  818731  ............................................................  818672

Query  47969   CGCGGTTGTAGTAATAATTCATTGAGTCAATCAAATCATCACTATGATTCACCGCTAATC  48028
Sbjct  818671  ............................................................  818612

Query  48029   GCCGCAATTCTAAAACTCCAAAGCCATTTAAATATAAACTCAATCCTGTTTGATCTAGCG  48088
Sbjct  818611  ............................................................  818552

Query  48089   TAATCACTTCTTTATTCGTATGCATCAGGCACACCTCTTTAATTCATCTTATGTCCTCTT  48148
Sbjct  818551  ............................................................  818492

Query  48149   AATTATACGAACATACATTCGATTTAGTCAAGTGTGATTTCTCAGAGAACAAAAAACGCT  48208
Sbjct  818491  ............................................................  818432

Query  48209   CAATCAAATTAAATTTGATTGAGCGTTAAAGGAACCTTAAATTTTAATACCAACCGTTAC  48268
Sbjct  818431  ............................................................  818372

Query  48269   TTAACCAGAAACTCTTAGCGGCATCCCATGAACCGTAACGACTTGTTACGTATTGATCTG  48328
Sbjct  818371  ............................................................  818312

Query  48329   CGACGCGGTCTTGATTGGCTGCTGAATAGTCACCATTTAAATATGATGCGGTTAATTGAT  48388
Sbjct  818311  ............................................................  818252

Query  48389   AACGGCCAATCATTTGACCGTTACGCGCTGAGTATGAACCACCAGATTCTTTTTGCGCAA  48448
Sbjct  818251  ............................................................  818192

Query  48449   TCCATTCTTTCGCTGAACTAGTTGTCGGTGCAACAGCAGCTGTTTGTTGAACTGGTGTAG  48508
Sbjct  818191  ............................................................  818132

Query  48509   CTTGCACTGTAGGTTGTGCTTGAACAACTGGTGCTGGTGTTTGAACAGCGGCTGGTTGTG  48568
Sbjct  818131  ............................................................  818072

Query  48569   CAACAACTACTGGCGTTGTCGTTTGAACAGGGGTTGCTGTTTGGTCAGTGTCGATTGTTA  48628
Sbjct  818071  ............................................................  818012

Query  48629   ATTGTTCCCCGACAAAAATCATGTTGATATCTTGAATGTTGTTTGTTGTGGCAATTTGAT  48688
Sbjct  818011  ............................................................  817952

Query  48689   TGACTAAATCTGTGTTACCGGCAAATTTTTGGGCGATTGTTGATAACGTATCCCCAGTTG  48748
Sbjct  817951  ............................................................  817892

Query  48749   CAACGGTATAAGTAGTAGCGGCACTTGCTTTTGATTGACCAACGAAAAGTAATCCTGCTG  48808
Sbjct  817891  ............................................................  817832

Query  48809   TTGCAGCCGTTGTCAATGTAGCGCTAAGCAATAATGTCTTAAAAGATTTCATGTAATAGA  48868
Sbjct  817831  ............................................................  817772

Query  48869   TGTGCTCCTTGTTGTTTTGATTTATTAACGTGGGACTAATATACCATCTTATATTCGCTT  48928
Sbjct  817771  ............................................................  817712

Query  48929   GTACATGTCAAAACCATAACAATTGATGACAAACAGGTAACAAAATGACGGCAATTCCCG  48988
Sbjct  817711  ............................................................  817652

Query  48989   CGCTAATTGTAATGCACACCGCTTACTTGACTGCTATTACACAAATAACGCCTAGGACAA  49048
Sbjct  817651  ............................................................  817592

Query  49049   TCTTCTGTCCTAGGCGTTATAAACTAATTTATTGATGTTATTCACGACGTTTTAAATGAT  49108
Sbjct  817591  ............................................................  817532

Query  49109   ACTTAGAGACCGATTTTTGGCGGCCAAGAACTAGCGGAATACGTTCCACGAACACATCAC  49168
Sbjct  817531  ............................................................  817472

Query  49169   TATAGTCCAATCCAAACCATGAAGCCGGTGTATCAGTGAATTTTTCTAACCATAAACGCA  49228
Sbjct  817471  ............................................................  817412

Query  49229   TTTGAACAATCCCTTTATCCATTGCTCGAATTTGAGTTGCTGGTGATAAATCTTCTTGCA  49288
Sbjct  817411  ............................................................  817352

Query  49289   TGATCACAAACGAGAAATCGCCAACGTTCCGATTTGGAATTGTTGTGTAGCGTTGTGGTT  49348
Sbjct  817351  ............................................................  817292

Query  49349   GTGCTGGTAATTCTCCCCGATGAATCATTTCTTGAATGATTTGACGAATAAAGATGTTCA  49408
Sbjct  817291  ............................................................  817232

Query  49409   CTTTTTGTTCCATCTTAAAGCCTAGATACAACTGAACGTTGACAATGTAGTCCGTCCCAA  49468
Sbjct  817231  ............................................................  817172

Query  49469   GCGTATCTGCGGTATATTCTGCCGTATACGGTTCATCAGTAACATTGACCGCAACAAACC  49528
Sbjct  817171  ............................................................  817112

Query  49529   AGTAAACTTGCGCCCGTTTTGGTCGTTTATCCAAAATAGAATAAAGAATATTCTTCTTAA  49588
Sbjct  817111  ............................................................  817052

Query  49589   CCATATTCTTTTCATATGGTTTATTCTGTGGTTTTGAAAGATAAACCAAATTAGTCGTAT  49648
Sbjct  817051  ............................................................  816992

Query  49649   ACATAGCTAACGCTGTATCGTCTCGCAAATCATGTAGTTGTTGTTTATAAGCTAGTAATG  49708
Sbjct  816991  ............................................................  816932

Query  49709   AAACCGTACTTGCCTTGAAAGTATTACTTTCCTTAATCGTATTACTACGATACCAAACAA  49768
Sbjct  816931  ............................................................  816872

Query  49769   ACATGATCGATAGAATAAACGCCGCAATTAAGACTGTCACGTAACCACCATGCATGAATT  49828
Sbjct  816871  ............................................................  816812

Query  49829   TAGCGGCACTTGAGATGAAGAAAATAACTTCAATTGTCCCGAAGAAGATGAGTACCAAAT  49888
Sbjct  816811  ............................................................  816752

Query  49889   AAGCCAATACCCATTTCTTCTCGCGGCGTCCCAAGTAATGGAATAGCAAGATAGTTGTCA  49948
Sbjct  816751  ............................................................  816692

Query  49949   TTAACATTGTAATCGTAATCGCCAAACCGTAGGCAGCTTCCATGTGCGCTGAGTTCTTAA  50008
Sbjct  816691  ............................................................  816632

Query  50009   AATAGAAAACAACCATTAAACAAACCGCCCATAGAATCCAGTTAACGATTGAAATATAGA  50068
Sbjct  816631  ............................................................  816572

Query  50069   GTTGCCCTTTTAACTTAGCCGGATAATCGACCTTAATTCGTGGTAAGAGGCGCAACTTGA  50128
Sbjct  816571  ............................................................  816512

Query  50129   TTGCTTCTGATACTAAGGTATATGACCCTGAAATTAAGGCTTGTGATGCAATAATCGCCG  50188
Sbjct  816511  ............................................................  816452

Query  50189   CAATTGTAGCCAGTAAAATCGCTGGGACCTTTAATTGGGCTGGCATCACTTCAAAGAATG  50248
Sbjct  816451  ............................................................  816392

Query  50249   GATTGAAATCAGAAATATGTTGATATGCCGCAATATCTTTATGTTGTAATAACCAAACAC  50308
Sbjct  816391  ............................................................  816332

Query  50309   CTTGTCCAAAGTAATTCAACACTAAACAAAGCGCAATGTATGGCCAACTACCATAGATAT  50368
Sbjct  816331  ............................................................  816272

Query  50369   TCAACCGCCCAACGTGCCCCATATCCGAATAAAGCGCTTCAGCCCCCGTAGTTGCCAAGA  50428
Sbjct  816271  ..................................T.........................  816212

Query  50429   AAACACTGCCTAAAATTAGAATCCCCACCTTATTCTCAGGGCTAAACAGTAGTTCAATCG  50488
Sbjct  816211  ............................................................  816152

Query  50489   CATAATACGGATTGAGTGCCTTGAGCATCGTTAGATCCCCCATTAAGTTAACCAAACCAA  50548
Sbjct  816151  ............................................................  816092

Query  50549   TGCCACCAATAAAGGTAAACCAAGTTAACATAATGGGACCAAAAGATTTACCGATTAGAT  50608
Sbjct  816091  .......................A....................................  816032

Query  50609   CAGTCCCAAATTTCTGAATGAAAAATAAGACCGATAAGATCGAGACCGTCAATAAAATCA  50668
Sbjct  816031  ............................................................  815972

Query  50669   CCTGATCTTGATTATTAATTAAAACGTTCCCATTAATTGGCAAACCCTTTAACCCTTCAA  50728
Sbjct  815971  ............................................................  815912

Query  50729   TCGCCGTCGTGACTGTCACAGCAGGTGTTAACATCCCATCCGCTAATAACGTCGCCCCAC  50788
Sbjct  815911  ............................................................  815852

Query  50789   CAATAATCGCGGGGATCACGAGCCACTTAGCTTGCTTACGAATCAAAGTGTACAGTGCAA  50848
Sbjct  815851  .............A..............................................  815792

Query  50849   AAATCCCACCTTCACCATTATTATCCGCCCGCAATGCAATCATGACGTACTTGATGGTCG  50908
Sbjct  815791  ............................A.........................C.....  815732

Query  50909   TCATCAACATTAACGTCCAAAAGACAAGCGAAATACTGCCGATGATAAAATCGCGGCTGA  50968
Sbjct  815731  ............................................................  815672

Query  50969   TGTTTACCAAACCGCCATTCCCCTCAACAATTGATTTCATAACATATAATGGCGACGTTC  51028
Sbjct  815671  .....G......................................................  815612

Query  51029   CAATATCACCGTAAACGACGCCCATCGTAATCAAAATCCCTGCAACTGATAATTTATGTC  51088
Sbjct  815611  ............................................................  815552

Query  51089   CAGTTGTTTGTTTAGTTGTCTTTAATTTCATGATTTGTTACTTCCTTATACTCCAATATA  51148
Sbjct  815551  ............................................................  815492

Query  51149   GCATTATCGTAGCTTGTTCCAGATTGAAAGTCCAGTCTTATCATCAATAATTATCAATCC  51208
Sbjct  815491  ............................................................  815432

Query  51209   ACTGTATTCCATGCTATAATAGGGACACTGAAACAAGCGAGGGATACAAATGAAAGATAA  51268
Sbjct  815431  ............................................................  815372

Query  51269   ACGTCAATTTGAAATTGCTAAGAAGCAATACAAGAAACTAGCGAACCGACCACTATCAAA  51328
Sbjct  815371  ............................................................  815312

Query  51329   GGAACGTAAGAAAGCTGTTAGTACCGCTTCAACTTACATGTTCACAATCTTAGTTGTGGC  51388
Sbjct  815311  ............................................................  815252

Query  51389   CTTTATTCTATTGGTTATTTACTTGTTCGTTCACTAAAACTGCGTAAGCAGttttttttt  51448
Sbjct  815251  ............................................................  815192

Query  51449   acgtattttttt-GCAGAACATATATTGAATATTATTTTTCGTACGTATATAATTGAATA  51507
Sbjct  815191  ............T..........................................A....  815132

Query  51508   AATAGTTTTTTAAGCTTAAATTACTACAAAAAACACGAACATTATCGAGAAAGGCGGCTC  51567
Sbjct  815131  .....C............................G.........................  815072

Query  51568   TCATGCCCTCaaaaaaaCAAGTTTATCTCGCTGGCCCATTTTTTAGTCCCGAACAAAATG  51627
Sbjct  815071  ..............................................C...........C.  815012

Query  51628   ATCGGTTAGATCAAGTGGCTGATTTACTCATTAAAAACCCAACGATTGATGCTGATTCAC  51687
Sbjct  815011  ............................................................  814952

Query  51688   TTTTCAAACCAGGCCAACACCCTTATCCTGATGCAGAATTCGGTACTTTCGAATGGCAAG  51747
Sbjct  814951  ............................................................  814892

Query  51748   TCGCTACTTTTAATGTCGATACGCGTCAAATTGACCAAGCAGACGTCGTAGTCGCTGTTA  51807
Sbjct  814891  ................T..........................T................  814832

Query  51808   TGGATTTTAAATCTGAAGAAGGCGAATTCGAACCTGATTCCGGTACCATGTGGGAATGTG  51867
Sbjct  814831  ............................................................  814772

Query  51868   GTTATGCTTTTGCCCACAATAAACCAGTGATTCTCGCTCGTTTCCGTGATAATTTACCAA  51927
Sbjct  814771  ...........................................T................  814712

Query  51928   TTAACCTGATGTTGGCTGGTTCTGCAACGGCCATCTTCAATGGTGAAGCGGATATTGAAA  51987
Sbjct  814711  ............................................................  814652

Query  51988   ACTTATCGACTTATGATTTCTTTGAATTACACAATAAATATGTTCAAACAGATATCTTTT  52047
Sbjct  814651  .....G.....................................C................  814592

Query  52048   AACTCAAAAAAGAACCGACTGATGCGTCGGTTCtttttttttGGCCTAAAAGCCGTTATT  52107
Sbjct  814591  ......................................C.....................  814532

Query  52108   CTCGCTCAATTCACGGTACCATCGACCGCTCTTCTTCATCGTGCGCTTTGCCTCATGGTC  52167
Sbjct  814531  ...........................A................................  814472

Query  52168   CAAATCAACACAGTAGAAACCATAACGATTCCGATAACCATTTAACCAAGACCAACAATC  52227
Sbjct  814471  ...........G................................................  814412

Query  52228   ATTGAAGGTCCAAGTATGATATCCAAAACAACTGTTGCCGGCTTCAATTGCACGATGTAG  52287
Sbjct  814411  ..................................C.........................  814352

Query  52288   TTGCGTCAGATGTTCTTGCATAAATTCAATCCGATAGTCATCTTGAATTTGCCCATCTTC  52347
Sbjct  814351  ............................................................  814292

Query  52348   ACCCATAAAGCGTTCTTCATCGGCAACACCCATTCCGTTTTCAGAAACATACCACGGAAT  52407
Sbjct  814291  ............................................................  814232

Query  52408   GTTGTGATAATCATTTTTCATCATCATTGCCACATCGTACAATGCTTCTGGATAAATCTC  52467
Sbjct  814231  ............................................................  814172

Query  52468   CCATCCACGATATGGATTAATCTTCCGTTCTGGCCAAATATAATTAGCATATAAGTCTTC  52527
Sbjct  814171  ............................................................  814112

Query  52528   CGGTGTTTGTGCTGGGAACTTCGGATTCTCTGGTGCTTGAACCCGCATTGGTTGATAGTA  52587
Sbjct  814111  ............................................................  814052

Query  52588   GTTCACGCCGATAAAATCGACACAATGATCGGCAATCAATTGCCGGTCGCCTTTTTTCGT  52647
Sbjct  814051  ............................................................  813992

Query  52648   CATTGGTAATAACTCATGTTTTGTTAAGAGGTTAATTAATTCTTCCGGAATAACGCCCAA  52707
Sbjct  813991  .............................................T..............  813932

Query  52708   AACAGTTGGGTCTAGAAAACTCTTAGCGAGTAGTAAGTCAGCATTTTGTTTAGCCATTAA  52767
Sbjct  813931  ............................................................  813872

Query  52768   ATCCTCTGGTGCATCACTCTTAGCGTAAGCTGGCGTGATATTTAAAATAATGCCGATCTG  52827
Sbjct  813871  ............................................................  813812

Query  52828   ACCATCCGGCTTCACTTTTCTAAATTCAGCAACAGCTGCTGTATGCGCCATCAAGGTATG  52887
Sbjct  813811  ............................................................  813752

Query  52888   GTAGCCAACCTGAACAGCCTTCTTGAAGTCAACAATGTCTGGATAATGATAGCCCGTTAA  52947
Sbjct  813751  ............................................................  813692

Query  52948   GTAACCACATTCGATATGCACGATAGGCTCATTAAAAGTCGTCCAGCGATCAACCAAGTC  53007
Sbjct  813691  ..........................A....................A............  813632

Query  53008   ACCAAACAATTCAAACGCAGTTTTTGCGTAGAATGCAAAGGCATCAACTGATTCGCGTGT  53067
Sbjct  813631  ............................................................  813572

Query  53068   CTCCCAACCGCCCTTTTCCATTAGCCACCAAGGCATATCGAAATGGAACAGATTAATGAT  53127
Sbjct  813571  ............................................................  813512

Query  53128   CGGTGTAATGTCTGCATCACGTAAGCGCTTAAAATAATCCCGATAAAAATCAACCGCTAC  53187
Sbjct  813511  ............................................................  813452

Query  53188   TTGATTAACATGTTTGCCATCGGGCATTAATCGCGTCCAAGCAATCGATGTCCGAAATGA  53247
Sbjct  813451  .................................T..........................  813392

Query  53248   GTTCAAACCAATCTTTTGCATATTTTCAACGTCTTCACGATACAACCGATAAGTATCACT  53307
Sbjct  813391  ............................................................  813332

Query  53308   AGCCGTGTCAGGCCCTTGATCGCTATTAAACTTATCAGGTTGCATCTCAAACCATTTGTC  53367
Sbjct  813331  ............................................................  813272

Query  53368   CCAGGTTGATGGGGACTTACCATAACTTAGGGAGTATCCTTCTGATTGAGGTGCGGATGT  53427
Sbjct  813271  ............................................................  813212

Query  53428   TGCTGCTCCCCACATAAAATGCTCTGGAAATTTAATCATAAACGCTACTCTCCTTAAATG  53487
Sbjct  813211  ............................................................  813152

Query  53488   TAATCGCCAACATTTTATATTGTACCATTTCTCTAAAGTGGTCGCACACCTTTCTCAGTC  53547
Sbjct  813151  ............................................................  813092

Query  53548   GATTATTTAATATGCGTACCTCCGAAATATTATACACGTTAAATAAATTGCAGACTGAGA  53607
Sbjct  813091  ............................................................  813032

Query  53608   TTAATAATATGCATTATTATAAAATAATTTAtttttttAGGGTTTTACACGTAAAAGGGT  53667
Sbjct  813031  ............................................................  812972

Query  53668   TGTAAACTCCCGTTATTTTATGATATATTCAATAACAGAAATGATTAATACTCCCCCAAG  53727
Sbjct  812971  ............................................................  812912

Query  53728   TAAGATCATTTCAATATTCAGAAGATACTCGGTATAGGCCTTTCCCAATTAAGGTTTATG  53787
Sbjct  812911  ...........................................T................  812852

Query  53788   CCGGGTATTTTTTGCTTTGAAAGCaaaaaaaaTAGTCCTGACGGACTATTTTTAGAAGCG  53847
Sbjct  812851  ............................................................  812792

Query  53848   GTTTGTTATGCAAAAATCATTTGGAAAATACCTGCACCACAGATGGCACCGATAATTGGT  53907
Sbjct  812791  ...................................G........................  812732

Query  53908   GCAACAACTGGCACCCAAGCGTAACTCCATTGTGAGTCGCCTTTGTTCTTAAGCGGTGTG  53967
Sbjct  812731  ............................................................  812672

Query  53968   AACATATGCACCAAACGTGGGCCTAAATCACGAGCAGGATTTAAAGCTGGTCCTGTTGGG  54027
Sbjct  812671  ............................................................  812612

Query  54028   CCACCTAATGAAGCAACTAATGTCATCACCAATAAACCAACAACAATGTGGCCGGCAGCG  54087
Sbjct  812611  ...............................................A............  812552

Query  54088   CCAAACTTACCTGCACCAATTGCTAAAGCACCGAAAACTAAGATCAATGTGCCTAAAAAT  54147
Sbjct  812551  ............................................................  812492

Query  54148   TCATTTACAAAACCATTCATCCGGCTATGAGCAGCATCGATTGTTACGAATGAGCCCAAG  54207
Sbjct  812491  ............................................................  812432

Query  54208   ATGCCTTCTTGGTTTGTTGTGCGATCATAATATGGTTTGTAAGCAGCAACCAATAATAAT  54267
Sbjct  812431  ............................................................  812372

Query  54268   TGACCAACCATTGCACCCAAGAATTGAACAATGATGTATGGTAAAACATTTTCCCAAGGG  54327
Sbjct  812371  ............................................................  812312

Query  54328   AATAAGCCCATCACTGCAAAACTTAATGTAACAGCTGGATTAAGATGGTTACCGGAAATG  54387
Sbjct  812311  ............................................................  812252

Query  54388   CTCCCAAACATAACGGCAGGAATCATAACCCCACAACCATATCCAAAAGCGATTAAAAAC  54447
Sbjct  812251  ............................................................  812192

Query  54448   CAATCACTACTAAAACCTTTTGTTCCTTTTAATTCAACGTTGGCTACTGCCCCGTTACCA  54507
Sbjct  812191  ............................................................  812132

Query  54508   AAAATAATCATAATTGCAGTTCCAATAAATTCGGCAGCCAAACGGGTTGTCAAAGAAGCG  54567
Sbjct  812131  ............................................................  812072

Query  54568   TCCACTACTATTCCTCCTATAAATGATTCATATTTTTACGTATCCTATTATAATACGGGA  54627
Sbjct  812071  ............................................................  812012

Query  54628   AAATGCAAGGAAAAACAATTGACTTTTCTGTTTAAATCCCTTTCATGAGAAGATTCATAT  54687
Sbjct  812011  ............................................................  811952

Query  54688   TTTTACAGACCTTTCTGTAAATTTGACTTGCTAATATCTCATAAAATGGGATAATATTCA  54747
Sbjct  811951  ............................................................  811892

Query  54748   TTGATTAACCGTATTAACCCTGATTATCCGATTACTGTTTTGGGGGTTACTATATGAACT  54807
Sbjct  811891  ............................................................  811832

Query  54808   TAATACTCGCCATCGTTCTTTATGCAGGCCTTGCTGTCTTTGCATTTGGCATTATCCTGC  54867
Sbjct  811831  ............................................................  811772

Query  54868   TCCTATTTTTCTTAATTTTTAAAAAACGGCTTAAAGCCCCTCTAATTATTTGCTTGATTG  54927
Sbjct  811771  ............................................................  811712

Query  54928   GTTTGATTATCGCGGCATCTCCTGTTGGCTATAACTTCTACATGGCTCAGAAAGAACACC  54987
Sbjct  811711  ............................................................  811652

Query  54988   GCGAAGAACTAGCGAAGATTGAAAAGAAAGATAAAAAATTCGATAAAGCTGAACGCCAAT  55047
Sbjct  811651  ............................................................  811592

Query  55048   TCATCAAACATATTAAAAAATCGACTGTTGCCACTGAATTCATCGCTCAAAAGTATAATA  55107
Sbjct  811591  ............................................................  811532

Query  55108   AAGTTTGGGGCGAGTTAACAGAAAACGGAACAGTTAACGTCGCAAATGTTGATTATAACG  55167
Sbjct  811531  ............................................................  811472

Query  55168   ATCATGATAGTGCTGTTGCTGCTGAAGGTCGGCGTTTACTAGCACAAGGAAAACTCGATG  55227
Sbjct  811471  ............................................................  811412

Query  55228   ACGCTGATGATTACTATGTCAGTGCTCAAGGTGACTACCAAAAAATGAAAGACTACGCGA  55287
Sbjct  811411  ............................................................  811352

Query  55288   CTGATAACAATCGCCAAGAACTCGTTTACGCCAAAGATGTCTTATCCAAGACTGGGTCGT  55347
Sbjct  811351  ............................................................  811292

Query  55348   TCGTCTCTGTTGCAACCCGTCCAAACGGAACTTTCCAAGAATACACTGATGATGTTTACA  55407
Sbjct  811291  ............................................................  811232

Query  55408   AGGCTAATCAACGACATGTCCGCGCAATTCAGAAGTTGAAATTTTCTTACAGTAGTATTA  55467
Sbjct  811231  ............................................................  811172

Query  55468   AATAGTGAATATGGTGATTTTGaaaaaaaGATGAAATGGGTTACAATGAAGTAGAAGACT  55527
Sbjct  811171  ............................................................  811112

Query  55528   GGGGAGTCTTTTATTTTTTGATTCATAGTTAACCCTATTATCGATTGGGAGTGTGAGAAA  55587
Sbjct  811111  ............................................................  811052

Query  55588   TGCGTCACGTCAAATTATTATTCATGATTTTAGGTCTAACTTTTATTTTAACCGCTTGTG  55647
Sbjct  811051  ............................................................  810992

Query  55648   GGAATCCGGTTAAAGCAAAGCTCCACGAAACAAACAGTGGCTTCAATGCGCAAATCACTG  55707
Sbjct  810991  ............................................................  810932

Query  55708   GTAAGACTAAACATAAAAAGGTTTATTGGCAAATCGGTGATACCATTCATACGACTAAAA  55767
Sbjct  810931  ............................................................  810872

Query  55768   CAACCGATGATGCTTTCGCATTCGAAGTCCCTTACAAAGCTAAGCAGTACCGGATTACAC  55827
Sbjct  810871  ............................................................  810812

Query  55828   TTGCTGATAATGAAGAAATGCGTAATCCAACTTATGTTGAAGGCCCTGTCGCAAAAGAAA  55887
Sbjct  810811  ............................................................  810752

Query  55888   TTGTGCAATGGCCGAACTTTATTCAGATTTATAATCCGATTGCCCAACAAAAAGGACTGG  55947
Sbjct  810751  ............................................................  810692

Query  55948   GCGTTTTCGAAGCGAATCCACTTGAAGGCATTCGCACTGATCAAGTTGACAGCAACAACG  56007
Sbjct  810691  ............................................................  810632

Query  56008   TGATTGCCATGAACGTCAGTGATAGCAAAGTACTGGGGATCTCAATTAAAGCTCTCAACG  56067
Sbjct  810631  ............................................................  810572

Query  56068   CAGGTAAGAATCTAACGTTTAAAAACTACGTCCTCGCCTTTTCAACAAGTATCGGAACCA  56127
Sbjct  810571  ............................................................  810512

Query  56128   AACCAACCCAGATTACTGAATTGGTCGACCGCTCACTTAAGAAATCTGGGTCATTAATGC  56187
Sbjct  810511  ............................................................  810452

Query  56188   AACTGACGGATCGCGAAGTTCGCTATACCGTTATGACGACCAATAACAACAAGCAACAAG  56247
Sbjct  810451  ............................................................  810392

Query  56248   TCACACAACTTTCAATTAATCATTTATAAAAAGAAAGCCGCCGAATCTACGATTCGACGG  56307
Sbjct  810391  ............................................................  810332

Query  56308   CTCtttttttATATAGTGGTTAAAAAATTTCGGGAGAAATTATTCACATTCTTATTATAG  56367
Sbjct  810331  ............................................................  810272

Query  56368   GGCGCAGTTCAATCAAAGTAAACGATACGGTCGGCACAAATTAGTGGTGCCAAATTGTTA  56427
Sbjct  810271  ............................................................  810212

Query  56428   TAGCCACTCAACCAGCTATCCCTATCGAATTTAAAGTGCTTATTTACGGCGTTTCTTCGT  56487
Sbjct  810211  ............................................................  810152

Query  56488   TTAAAATGCTATATTGAAGGTAAATAAAGGAGGTCTTTTTTATGTTTAATTATCAGCATA  56547
Sbjct  810151  ............................................................  810092

Query  56548   TTCTTATCGGTTTAGATGGTTCTGAGTTATCAGAACGCGCTTTCAGTGAGGCGATTGAAA  56607
Sbjct  810091  ............................................................  810032

Query  56608   TTGCTAAACGCAATAATGCCGAATTAGTTGTGGCTCAAATCATTCCAGATACCCTTTACA  56667
Sbjct  810031  ............................................................  809972

Query  56668   CAAATGCACGCATGACTTACCCTGCTGAAACAACGACATCTGAAAAACATTTCGTTCAAT  56727
Sbjct  809971  ............................................................  809912

Query  56728   CGTATCTTGATCAAAAGGTGCAATTCGCTAAAGAACACGGTGTCCCTAACGTACGAGCCA  56787
Sbjct  809911  ............................................................  809852

Query  56788   TCCTTAAAGTGGGTTCACCACGTCGTGAATTAGCCTTTATCATCCCAGAAGAAGCTCATA  56847
Sbjct  809851  ............................................................  809792

Query  56848   TTGATTTAACAGTTCTCGGTGTCAGTGGTAAGGGCGCCTTTGAGCGGCTCTTAATCGGTT  56907
Sbjct  809791  ............................................................  809732

Query  56908   CTGTTGCACAATTCATCAGTGTTCATTCTAACACCAACGTCTTATTAATTAAGCCTTAAG  56967
Sbjct  809731  ............................................................  809672

Query  56968   CCGGTTTAAAGATTGGTTAAGTTTAATGCTTTGTTTTTGACGTGTCCCATTTCTAATATA  57027
Sbjct  809671  ............................................................  809612

Query  57028   TAATAAAGGTAGTTTAGGAGTGGTTCGAAATGCCGTTTGATATCACTAAATTGTCTGATC  57087
Sbjct  809611  ............................................................  809552

Query  57088   AAAATATTAAGCGCTGGTTCTTACAACATCGCCAAGTAATCGTTGCAACCCTTTTGCACC  57147
Sbjct  809551  ............................................................  809492

Query  57148   CAAACACTTGGTGGGCAAGTTTTAATCGCCAATTAATGCGCTTTTTCCAATAATCACTAA  57207
Sbjct  809491  ............................................................  809432

Query  57208   AAGTGACGACTGAATTTGCCGTGGTCACtttttttaatgacgttttttttAAGGAGTTCT  57267
Sbjct  809431  ............................................................  809372

Query  57268   GACCGGTGACCGAGCAAACTTATACTTTTACAGCCTCAATCCAAGCCGCGACGATTGGTA  57327
Sbjct  809371  ............................................................  809312

Query  57328   AAGGCGGTGCATATGTCTAATTTCCTGGCGATATCCGCGCAATCTTCGGGAAGGGTCGTG  57387
Sbjct  809311  ............................................................  809252

Query  57388   TAAAAGTCCACGCCCTTTTCGACCAACAAATTCCCTATGATGGCAGTATTGTCAATATGG  57447
Sbjct  809251  ............................................................  809192

Query  57448   GACTTAAAAAGCCAGATGGCAACATTTGTTACATTCTTGGGGTCCGCAAAGACATCCGTG  57507
Sbjct  809191  ..........T.................................................  809132

Query  57508   CACAACTCAAAAAAGAAATTGGCGATTCCATCACAGTTGAAATCCGTGAGTGGCTATAGC  57567
Sbjct  809131  ............................................................  809072

Query  57568   TATTGCGCCCCTTTAAATGCTATACTATTTTAAATATTTATTTCGTCGACTAAATTTAGA  57627
Sbjct  809071  ............................................................  809012

Query  57628   ATGAGGATTATCAAATGCCAAAACACTTTTACAAGCGCGTGGCAGTCGTTTTAATACTGA  57687
Sbjct  809011  ............................................................  808952

Query  57688   TTACCACCCtttttttATGGCTTTTCACAGGACCGACCAGAAGTGAGGCCGGGATTTGGT  57747
Sbjct  808951  ............................................................  808892

Query  57748   TCTTCCATaaaaccacaccccaaaaaattgttaagaaaaaaacacccaaaaaaaCGATGC  57807
Sbjct  808891  ............................................................  808832

Query  57808   TCGACATCACACCCATTTCACAATTTCCTGAATTACCAACCGGTTGTGAAATTACGGCTG  57867
Sbjct  808831  ............................................................  808772

Query  57868   TTGCCATGCTGTTAGATTACCGTGGCGTTGACATGAGCAAAACAGAAGTGGCCGATAGTA  57927
Sbjct  808771  ............................................................  808712

Query  57928   TCCCTTATGTCAATGATGGCGATATGGAGGTCGGCTTTTGGGGGAATCCATACGATGATA  57987
Sbjct  808711  ............................................................  808652

Query  57988   CTGGCTACACTATGTATCCTCCTGCTTGGACAGGATTCTTCTATCAATATCTCGGCAGTT  58047
Sbjct  808651  ............................................................  808592

Query  58048   TCACCGATTTATCGGACGAACCGATTAGCACGCTCAAAGCTACTTTAAAACAAAAGAAAC  58107
Sbjct  808591  ............................................................  808532

Query  58108   CAATTGTCGCTTGGATTAACTACCATAAACAACCAGCGCATTCCGTCTTATTAATTGGCT  58167
Sbjct  808531  ............................................................  808472

Query  58168   ATGATCAAAATTCATTTACCTTTAACGATCCATATACCGGCAAACGaaaaaaaaTCTCAT  58227
Sbjct  808471  ............................................................  808412

Query  58228   TTGATAAATTCTGGAAAATTGCTGCACCACAGGGACACCGTGCAATGACTTATTAATCAT  58287
Sbjct  808411  ............................................................  808352

Query  58288   TAACTTGGGGGATTTAACATGCATAAACGAACCATTGCAGTCACGTTCATTACTTTAAGT  58347
Sbjct  808351  ............................................................  808292

Query  58348   AGTCTTTCATTAGCTAGTTGTCGGTCAATTAAACCTGATCAACAAGCCGCAACCCACTCC  58407
Sbjct  808291  ............................................................  808232

Query  58408   GAAAGTTTAGCACGCTATCGCGCCTCATCAGAAGCAAAAGAAAGCAATCAGCGTCGATCA  58467
Sbjct  808231  ............................................................  808172

Query  58468   ATCGCTAGCTCGAAAGAAGCTTCTATTAAACAACAATCAGAAAGTATCGTTGCAGCTTCA  58527
Sbjct  808171  ............................................................  808112

Query  58528   GAATCTATTGAACAAGCAAAACAACAATCTAATCAGTCAACAAGTGCCAAAAAAGCGCTC  58587
Sbjct  808111  ............................................................  808052

Query  58588   ACTGCCGACAAACAAACTTCTGTTAATCAAGCTTTTCTAGCGTGGGCGGCTGAACGCGCC  58647
Sbjct  808051  ............................................................  807992

Query  58648   ACAATCGGAAACATGGCCGTCAGTGATTGGTATTTTGACCACGGTGCTGCCGGATTTGGC  58707
Sbjct  807991  ............................................................  807932

Query  58708   GATTGGTTTGCCAATTCACCTGATGGCCGTATTTTAGTTCAACCTGGGACAGCAAGCCCA  58767
Sbjct  807931  ............................................................  807872

Query  58768   GGGTTTAATGCCTACCCTGTTCATGCAATTGGTGGCTGTGTCTTTTATACCGCTTTGGAT  58827
Sbjct  807871  ............................................................  807812

Query  58828   GGAACAGTCGGTAAAGACAATTTAGATCGTGGATCATTCGCGGATAATTACAGCCTTAAC  58887
Sbjct  807811  ............................................................  807752

Query  58888   ATGGCAATGGACAAACCGGTTAGCAAATACCTACTTGGTGATAACGGCGTCGTGTATGAA  58947
Sbjct  807751  ............................................................  807692

Query  58948   CTTAAATTAGGTAATGGTCACCTCACATCAACTAATGATGGTTTCAGCGAACTAAAAGAT  59007
Sbjct  807691  ............................................................  807632

Query  59008   GACGGCAAACAAGCTTACTCAGAACCACTTGTCTTTGCCGTTTCTGAAGACACCGCTGCC  59067
Sbjct  807631  ............................................................  807572

Query  59068   CAAGCTGAACTAAAATCTTTACTTGCTAACTATTAGAGTTTAAAGGAGCACGACTATGAA  59127
Sbjct  807571  ............................................................  807512

Query  59128   CAATGCCGAACTACAGGCCTATCTTGAAGAACATTCCCGCATCATCGATACATTTCGAGC  59187
Sbjct  807511  ............................................................  807452

Query  59188   CAAAGGTTTAGACTACCAAAATGAAAAGAACCAAAAACGCCAACCTGCCAAACGTTGGAA  59247
Sbjct  807451  ............................................................  807392

Query  59248   CGAGAATAAGGTCGATCGGGCCGTTGATAAAATGGTCGCCGAATTTATCGCTAGTATTCA  59307
Sbjct  807391  ............................................................  807332

Query  59308   AGTGAAAATGGCATTCAACATTCGTGGTGAACACGCCAAAGAATATCAAACTTGGTTAAC  59367
Sbjct  807331  ............................................................  807272

Query  59368   GTTCATTGAACAAAATGAAGTTGTCGAAGGCTTGGAAGAATCGGTTAATGAAATGGCGTT  59427
Sbjct  807271  ............................................................  807212

Query  59428   TGAATATTAGAAAAAGTAGTTTCTTTTAACGAATAATTTTCCGAAAAGTAATTGCACTGG  59487
Sbjct  807211  ...........................................C................  807152

Query  59488   ATAATATTAAGGGTATTGAATTGTTAATTATCCTTGTGATTTTCTTATCAATATTATATG  59547
Sbjct  807151  ............................................................  807092

Query  59548   ATTTACTTACGAAAGGTGGTTTTAAATTATTGTTAAGTTATTCTTTAACGAGGGCTCAAA  59607
Sbjct  807091  ..............................G.............................  807032

Query  59608   AATTGCGCTCCAACAAAATGACACATTATCTGCCTTTGGTTCTACGAATGGTTCACGCCA  59667
Sbjct  807031  ............................................................  806972

Query  59668   TAAGTTGACCATCAAAGACTGTGCTGCTGCAGATATCGTCGCAAAAATCTCGCACTTTGT  59727
Sbjct  806971  ............................................................  806912

Query  59728   TAAGGACACGCCGGCTTTTATCCTCGAAAATAGTCCTAGCGAAACTTATCACAGCTCAAA  59787
Sbjct  806911  ............................................................  806852

Query  59788   TCTCATTATGATTACTACACGTTAATTAAAAGACTGCCGTTGGCTGGTCTTTTTTATTTT  59847
Sbjct  806851  ............................................................  806792

Query  59848   ATAACTCAAAAACGCCGCTCTCTTGAGCGACGTTTTTCTTTCAGATTAACTTTATTGATT  59907
Sbjct  806791  ............................................................  806732

Query  59908   TAAATAATTATATAAGCCGCGCATGGTCGCATCCGCCAACGTTAATGGCTGCCCATCCAA  59967
Sbjct  806731  ............................................................  806672

Query  59968   CGTCACCTGCTTAATTGCGACGTAATCTTCGAAATCGGGTACTTCCAGTTGTTGATTTGC  60027
Sbjct  806671  ............................................................  806612

Query  60028   GACAAATTCAGCCGCTTTTTGATAAACCTTTTCAGCGTTCGTTTGACCGTTGACATATTG  60087
Sbjct  806611  ............................................................  806552

Query  60088   AATGACTAACATTGCCATCATCTCCATTTTTACTTTTAATATTATTGATGAATTGGTCAT  60147
Sbjct  806551  ............................................................  806492

Query  60148   CTTTGATAAGGTCATTATACTTCGCTTACTAAAAATAAGCAATTTATATATTTTATTCTT  60207
Sbjct  806491  ............................................................  806432

Query  60208   TATCCGTATTAAACAAAAAGCATTTAATCCATTTATTTTAGAACAATGCACCAAATACTG  60267
Sbjct  806431  ............................................................  806372

Query  60268   CACCATTTCATAAAATCAATAGACTAAATGCTTTAATAAAAGTCGAATTTTATCTTTATA  60327
Sbjct  806371  ............................................................  806312

Query  60328   AACGTTGAATTATAGGCGTTCGTTTAATTCTTTGCCTAATTCTTCAAAGCCGGGTTTGCC  60387
Sbjct  806311  ............................................................  806252

Query  60388   TAATAAAGCAAACATGTTCTTCTTGTAAGCTTCAACACCTGGTTGGTTGAATGGGTTGAT  60447
Sbjct  806251  ............................................................  806192

Query  60448   ACCATTCAAGTAACCTGAGATTGAGACAGCCATTTCGAAGAAGTAGATCATGTAGCCTAA  60507
Sbjct  806191  ............................................................  806132

Query  60508   TGTGTAGGCTGTTTGATCTGGGATGTTAACTGACATAACAGGGACGCCGCCATCAGTATG  60567
Sbjct  806131  ............................................................  806072

Query  60568   TGCTAAGACAACACCTTGGTAAGCTTTCTTGTTAACGAAGTCCATTGTGTGGCCTTCTAA  60627
Sbjct  806071  ............................................................  806012

Query  60628   GTAGCCTAAACCGTCCAAGTTCTTTTCATCAGTTGGAATATCAATGTCGCTGTTAGGGTT  60687
Sbjct  806011  ............................................................  805952

Query  60688   CACAACGTTGACAACTGTTTCCATCAAGTTACGACGACCTTCTTGGATGTATTGACCTAA  60747
Sbjct  805951  ............................................................  805892

Query  60748   TGAATGCAAGTCAGTTGAGAAGTTAGCACTTGAAGGATAAATCCCTTTTTGGTCTTTACC  60807
Sbjct  805891  ............................................................  805832

Query  60808   TTCAGATTCGCCCATCAATTGCTTCCACCATTCTGAGAAATATTGCAATGTTGGTTCGTA  60867
Sbjct  805831  ............................................................  805772

Query  60868   GTTTTCTAATAATTCGGTTGTGTAACCTTTGCGATAAAGAATGTTACGTAAAGCAGCATA  60927
Sbjct  805771  ............................................................  805712

Query  60928   TTTGTATGCATCGTTTTTCATAACGTCTGTATCTGTGTATTCAGTGCGGGCATCAGCTGC  60987
Sbjct  805711  ............................................................  805652

Query  60988   ACCTTTCATCAATTGGTCGATATCCCCACCAGCAACGGCGATTGGTAATAAACCAACGGC  61047
Sbjct  805651  ............................................................  805592

Query  61048   TGTTAATACTGAGAAACGGCCACCGATGTCATCAGGCACAACGAATTCTTCGTAGCCTTC  61107
Sbjct  805591  ............................................................  805532

Query  61108   TGCATCTGATTCTGTCTTCAAAGCGCCTTTAGCACGGTCAGTTGTTGCGTAGATCCGGCT  61167
Sbjct  805531  ............................................................  805472

Query  61168   CTTAGCTTCTTCTTTACCATATTTCTTGATCAACTTGTCTTTCAAAACACGGAAAGCAAT  61227
Sbjct  805471  ............................................................  805412

Query  61228   TGAGGGTTCAGTTGTTGTTCCTGATTTTGAGATAACGTTGATTGAGAAATCGCGATCGCC  61287
Sbjct  805411  ............................................................  805352

Query  61288   GATCAAGTTAACTAAGTCGTTTAAGTAACTTGAACTGATTGAGTTCCCGGCGAATAATAC  61347
Sbjct  805351  ............................................................  805292

Query  61348   TTGTGGGAAGTCACGTTGTTCTGCTGGTAACATGTTGTAGAACGTGTTATTCAAGAAATC  61407
Sbjct  805291  ............................................................  805232

Query  61408   AATTGCAGCTTTGGCACCGAGGTATGAGCCACCGATACCAATTGCGATGAAAATTTCTGA  61467
Sbjct  805231  ............................................................  805172

Query  61468   ATCGCTCTTAATTTTAGCAGCAGCTTTCTTAATGCGGGCGAATTCGTCCTTATCGTAGTT  61527
Sbjct  805171  ............................................................  805112

Query  61528   CACTGGTAAATCTAAGAAACCACGGAAGTCGTTGCCTGCACCAGTGCCTTCACGTAATTG  61587
Sbjct  805111  ............................................................  805052

Query  61588   TGAGTCTGCAGCATTAACCATTGCTTGCATTTCTGCAAGTTCGTTTGATTGGACAAATTT  61647
Sbjct  805051  ...................................................A........  804992

Query  61648   GTCCAAACGGGATGCATCAAATGAAATATGTGCCATATTTGTCTTATTCCTCCTGTTTTT  61707
Sbjct  804991  .......................................A....................  804932

Query  61708   AAACACAAGTATACGTTAATAACTTTAGCTTTTTTAGCGCTAAAAAGCAAGCCAGATCGA  61767
Sbjct  804931  .........................................................TA.  804872

Query  61768   CCGCTTTTTCAGACTAGACCCACCTTTATTTTCAAAAGAAAATTACTCAAAGTCCTTGAC  61827
Sbjct  804871  ............C.......-....................T..................  804813

Query  61828   TTGTTTCACCCATCCCGCTATACTTCAAATCATCAAATAAAACGGAGGTTACTGAAAATG  61887
Sbjct  804812  .......G..................GT................................  804753

Query  61888   ACAAACACTCACTTAGTACAATTGAATATTCGTTGGCAAAGCCGCTAAGTGAGATTGTAT  61947
Sbjct  804752  ............................................................  804693

Query  61948   GCCGTTATGGATACAGTCTTTTGATTGTATCCATGCGGCCATTCATCAGTAATCGATTGA  62007
Sbjct  804692  ............................................................  804633

Query  62008   ATTTTAAGCCTACATGGATTTTAACTCGAGGAAATCCATGTAGGCTTTTTCTGTCCCCTA  62067
Sbjct  804632  ............................................................  804573

Query  62068   CATGACTGTCATGTGGGGGACTTTTTTGTTTGATAATAATGAGTGCGTTCAAACCGGGTA  62127
Sbjct  804572  ............................................................  804513

Query  62128   TATTTCGAACACTAGCCTAGTGGTGCGAATGAACGACGCAGTCGGTCGTTTGTGCGACGT  62187
Sbjct  804512  ............................................................  804453

Query  62188   AGCTAGGCACAGGAATACGGTTTGAAAAGCACGTTAAAAAATAGAAGTGCGTTTGAAACG  62247
Sbjct  804452  ............................................................  804393

Query  62248   GTTTGACTCTGAGCATTAACCTAATTTACCAAATTGGTGATGTAATCACCGGTTTGGTAA  62307
Sbjct  804392  ............................................................  804333

Query  62308   ATGTAGTTAAGCACAAGAGTCAGTTTCAAAAAGCACGTTAAAGGAGCTTTCGCCATGTCT  62367
Sbjct  804332  ............................................................  804273

Query  62368   AAACTCAAACGTTTTTTACCCCTCATTCTAATTTTTGGGAGTTTGCTCACCCTACTTGGT  62427
Sbjct  804272  ............................................................  804213

Query  62428   ATCaaaaaaaTCAAAGAAGCCAACCAACCTAAATTGCCAATTGTCGGGATTTTACAACCC  62487
Sbjct  804212  ...........................................................T  804153

Query  62488   TTATCTCATCCCGCACTTGATGAAATTCATCGCGGGATTGTCGCTGGTCTAGCAAGCGAA  62547
Sbjct  804152  .....C.............................A........................  804093

Query  62548   GGCTATCATAACAACCGTAATATCAAAATTGATTTTCAAAATGCGCAGAACGATCAAAGT  62607
Sbjct  804092  ............................................................  804033

Query  62608   AATTTACGTCTGATGAGCAATCAATTCGTCACTGAAAAAGCCAAAGTAACGGTCGGCATT  62667
Sbjct  804032  ............................................................  803973

Query  62668   GCCACCCCTGCCGCACAAAGCTTAGCCAATGCCACTAAGCAATTACCGATTATCTTAGGC  62727
Sbjct  803972  ............................................................  803913

Query  62728   GCCGTGACTGATCCGGCGAGTGCCAATCTCGTTAAGAACAACGCCCATCCTGGTGCCAAT  62787
Sbjct  803912  ...............................................G............  803853

Query  62788   ATCACCGGCGTATCCGATCAAGCCCCGATTCAAAAGCAATTGGCATTAATGCAAACCATC  62847
Sbjct  803852  ............................................................  803793

Query  62848   ATGCCGCAACTGAAAACCGTCGGCATTCTCTATTCAAGCAGTGATAACTCTGCCACCAGT  62907
Sbjct  803792  ........................................................T...  803733

Query  62908   CAAATGCACTTATTCAAACAACTTGCTGAACAAAAAGGGCTGACCGTTGTTGAGGCCAGT  62967
Sbjct  803732  ......................................A.....G..GA....A......  803673

Query  62968   CTTAGTTCAGTCAACGATCTGGAACAAGTCAGCCAGAATCTAGTCCCAAAAGTCGATGCA  63027
Sbjct  803672  ........G..................................C................  803613

Query  63028   ATTTACGTTCCCACCGATAATACGATTGCTAGTGCAATGGGCACCCTCGTCCATGTGACC  63087
Sbjct  803612  ............................................................  803553

Query  63088   GACAAAACCAAAACGCCAGTCTTTCCATCCGCTGAAACGATGGTTAAAGATGGCGGGCTC  63147
Sbjct  803552  ............................................................  803493

Query  63148   GCAACCGTCGGCCTAAGCCAATACGACTTAGGCGTTGAAACCGGTAAGATGACCGCCGCC  63207
Sbjct  803492  .....T......................................................  803433

Query  63208   GTTTTAAGTGGTCGTTCAAAACCCGCAACCACTCCAATTCGGTATTTACGCAAAGGACAT  63267
Sbjct  803432  ........C...................................................  803373

Query  63268   TTAGTCTTAAACCTCAAAAAAGCAAAAGCCCTCCACATCACAATTCCGCAGAGTTTAATG  63327
Sbjct  803372  ...........................................................A  803313

Query  63328   CAAATCGCTAATCAAAAAGGAGCTGTTCTCAAATGAATCTTATTATCTCAACCATTGACC  63387
Sbjct  803312  ............................................................  803253

Query  63388   AAGGATTATTATGGAGCCTACTAAGCCTAGGCGTTTTCATCACCTTTCGAATCTTAAAAT  63447
Sbjct  803252  ............................................................  803193

Query  63448   TCCCTGACATGACCGTTGAAGGCAGTTTCCCGTTAGGCGCAGCCCTCAGCGCTTTAATGT  63507
Sbjct  803192  ............................................................  803133

Query  63508   TGCAACAACATAACATTGCCTTTTCCCTATTAGTCGCATTCATCGGTGGCTGTTTAGCCG  63567
Sbjct  803132  ............................................................  803073

Query  63568   GACTCGTGACGGCAATTTTATACAACTACTTCCATGTCCAGAGTTTGTTAGCCGGGATTT  63627
Sbjct  803072  ............................................................  803013

Query  63628   TAACGCTAACCGGTTTGTATTCCATCAACCTGCGGATTTTAGGCCAAGCCAACATGGCAA  63687
Sbjct  803012  .......................G.....T..............................  802953

Query  63688   TTGGTGATCAACACAACCTATATCAACTGCCGCTATTCCATCAATTAACGCTCGATCAAC  63747
Sbjct  802952  .......................................G....................  802893

Query  63748   GGCTCTTAGTCATTAACCTAGTCATCATGCTGATCGCCCTATTATTACTGGCTGGCTTAC  63807
Sbjct  802892  ..........T..........G......................................  802833

Query  63808   TCTACACCGAATTCGGTCAATCCCTGATTGCAGCTGGTGATAATCCCACGATGGCCCTCT  63867
Sbjct  802832  ............................................................  802773

Query  63868   CACAAGGGATTGCCGTAAAGCGGACGAAAACGATTGGGATCGTGCTGTCAAACGGCTTGA  63927
Sbjct  802772  ............................................................  802713

Query  63928   TTGCCCTTGCAGGTGGGCTCGTTGCACAATATAACGGCTTTGCTGATGTCAACATGGGCA  63987
Sbjct  802712  .C..........................................................  802653

Query  63988   TCGGTGTGATGGTCATTGGGTTATCCGCGATCATCATTGGTGAACGGCTCCTTGTCGGCA  64047
Sbjct  802652  .........................................................A..  802593

Query  64048   AGCATTTCATCGCCAAACTAATTAGCATTATCCTAGGAAGCGTCGTCTACCGCCTCATCT  64107
Sbjct  802592  ............................................................  802533

Query  64108   TACTCCTTGTCTTACAACTCGGCTTTAACGCCAATGATTTCAAACTCTTCTCGGCCGTCA  64167
Sbjct  802532  ............................................................  802473

Query  64168   TTTTGGCCATCTTCATCATCGCACCACAACAAAAGAAAGGACTGACTACCAAATGACCCC  64227
Sbjct  802472  ............................................................  802413

Query  64228   GCGTATGACTTTAAACCACCTCAATTTTGAAGTTACTGATAATAATGAACCTAAACAACT  64287
Sbjct  802412  ............................................................  802353

Query  64288   CTTAAATGATTTAAATCTCACGATTAATCCTGGTGAATTTGTCGTCCTCCTTGGCGCAAA  64347
Sbjct  802352  ............................................................  802293

Query  64348   CGGTGCGGGTAAATCGACtttttttAATACCATTGCGGGTGATTTAACCCCCACAAGTGG  64407
Sbjct  802292  ............................................................  802233

Query  64408   GCAACTACTATTCAACGACCACGACATTACGAAGCAATCCGCCCAACAACGCACACGGCT  64467
Sbjct  802232  ............................................................  802173

Query  64468   CATTAGTCGTGTCTACCAAGATCCTAAGTTGGGCACCGCAGCTGATATGACCGTTGCCGA  64527
Sbjct  802172  ............................................................  802113

Query  64528   AAATATTTTGTTGGCGATGCGCCGTGGCCAACGCCGCCGCTTATTTCCCCGGCGTCTCAA  64587
Sbjct  802112  ............................................................  802053

Query  64588   GCAACAACTCCCACAAATCAAAGCGCTCGCCAAGACACTCCCGAATCACTTGGATCAACA  64647
Sbjct  802052  ............................................................  801993

Query  64648   ACTCAATCGCCCGGTTAGTAACTTGTCGGGTGGCCAACGACAAACGTTAAACTTCTTGAT  64707
Sbjct  801992  ............................................................  801933

Query  64708   GGCGACGATTCAAAAACCTGAATTGCTGTTATTAGATGAACACACATCTGCTTTAGATGC  64767
Sbjct  801932  ............................................................  801873

Query  64768   AGTTTCCAGCCAAGCATTGATGACTTTTACCAATCAAACAATTCGCGATAACCAACTCAC  64827
Sbjct  801872  ............................................................  801813

Query  64828   CTGCCTAATGATTACGCATGATTTAGAGGATGCGTTGCAATATGGCAATCGACTCTTGGT  64887
Sbjct  801812  ............................................................  801753

Query  64888   GTTAAAAGCCGGTAAACTGATTGCCGACTTGAACGCGACTGAAAAGCAAGCATTAACTGT  64947
Sbjct  801752  ............................................................  801693

Query  64948   CGATACTTTACTAGACTATTTAAACTAATCAAACCGCGCTAACCATTTTCGGATAGCGCG  65007
Sbjct  801692  ............................................................  801633

Query  65008   GTTTTTGCTGCTTAAATCCATTCAATCTTATCAAGCACCAATTTATCAGCGGTTAATTAA  65067
Sbjct  801632  ............................................................  801573

Query  65068   TTAAGGATATGATTAACCTACGTTTAACACTTGTAATCGTTTTCTAAGTATGCTAAATTA  65127
Sbjct  801572  ............................................................  801513

Query  65128   TTCCCATAAGGTTGTGCGCAACCTAATTATTGATTTAAGGGAGATCTGTATAATGACAGT  65187
Sbjct  801512  ............................................................  801453

Query  65188   TACTACTCAAAAAACTATTCCAGCTAGTGTTGCTATGCTTAGAGTTATCGAATCTTGGGG  65247
Sbjct  801452  ............................................................  801393

Query  65248   CGTTGATCATATCTTTGGTTACCCTGGTGGCTCATTTAACTCAACAATGAATGCTCTTAA  65307
Sbjct  801392  ............................................................  801333

Query  65308   TATTGAAAAGGATCGTTTAAAATATATTCAAATTCGTCACGAACAAGTTGGGGCCCTTGC  65367
Sbjct  801332  ............................................................  801273

Query  65368   CGCAGCTGCTGACGCTAAATTAACTGGTAAAATCGGGGTTGCTTTTGGTTCAGCTGGCCC  65427
Sbjct  801272  ............................................................  801213

Query  65428   TGGTGCAACTAACCTTTTAACTGGTTTATACGATGCAAAAGAAGATCATGCACCAGTTTT  65487
Sbjct  801212  ..............................T.............................  801153

Query  65488   AGCCTTGATTGGTCAAGTACCAAGCAAGAACATGAACTACAACTACTTCCAAGAATTTGC  65547
Sbjct  801152  ............................................................  801093

Query  65548   TGAAAACCCAATGTTCTCTGACGTTGCTGTTTATAACCGCCTCGTTATGACGCCTGAAAG  65607
Sbjct  801092  ............................................................  801033

Query  65608   CTTGCCATACGTTGTTGATAAAGCAATCCGTGAAGCTTACAAACACAATGGCGTCGCAGT  65667
Sbjct  801032  ............................................................  800973

Query  65668   GGTTGTTATTCCAAATGACTTCGGCTACGTTGAAATTCCAGATACACCATATAGCTCAAG  65727
Sbjct  800972  ............................................................  800913

Query  65728   CTCACCTTCAGATCGTAAAAAAGTGGCTGGTCCAGTCGCAACAGACGAAGAAGTTGATCA  65787
Sbjct  800912  ............................................................  800853

Query  65788   ATTCTTAGCAATGGTTAAAGACGCTAAACGCCCTGTAATTCACGTTGGTCGTGGGATTAA  65847
Sbjct  800852  ............................................................  800793

Query  65848   AGACGGCGGCGACAAGCTCGTTGAATTATCAAAGAAACTTCAAATTCCAATCGTCATGAC  65907
Sbjct  800792  ............................................................  800733

Query  65908   TGGGCTTGCTAAAGGGTTAGTGCCTGATAGTTATGAAGGTAACTTAGGCATGTCTAACCG  65967
Sbjct  800732  ............................................................  800673

Query  65968   GGCTGCTTCTAAAGCGGCTGATGAAATCATGGCCGTTAGTGATCTTGTGATTGCCATCGG  66027
Sbjct  800672  ............................................................  800613

Query  66028   TGCTGACTTCCCATTTGCCAACTTAATTTATCGGACACATGACTTCAAGTTTATCCAAAT  66087
Sbjct  800612  ............................................................  800553

Query  66088   CGATAACGATGAAGCACAATTTGGCCGTCACCATTTCTTAGACTTCGGGATCTGGTCAGA  66147
Sbjct  800552  ............................................................  800493

Query  66148   TGCAACTGCTTTTGTTGAAAAAGTAATCGCCAGAAGTGAAACGGTTGCCCCAACACCATT  66207
Sbjct  800492  ............................................................  800433

Query  66208   CTTCAAAGCTGCTGTTGCTGATATGGCAAACTGGCAAGCCTACCTTGATGTTTTAACGAA  66267
Sbjct  800432  ............................................................  800373

Query  66268   CCGCGACTCTGATCCGCTTGAATTCGAACCAATCTACAAAGAAATCAACCGGATTGCTGA  66327
Sbjct  800372  ............................................................  800313

Query  66328   AGACGATGCTGTCTTTTCAATCGATGTTGGTGATAATATCATCAACAGTTTCCGTCACTT  66387
Sbjct  800312  ............................................................  800253

Query  66388   GAACTTAACGCCTAAGAACAAATGGGTGATTTCTGCCCTCTTTGCTTCAATGGGTTCAGG  66447
Sbjct  800252  ............................................................  800193

Query  66448   CGTTCCTGGTGCCTTAGCTGGTCAATTGAGCTACCCAGATCGCCAAGTCTTCAACATCTC  66507
Sbjct  800192  ............................................................  800133

Query  66508   GGGTGATGGTGCCTTTTCAATGGTCATGCAAGACTTGATCACTGAAAAGAAATACCAATT  66567
Sbjct  800132  ............................................................  800073

Query  66568   ACCAATCATTAACATTATCACATCAAATGCCGCATTAAACTTCATCAAGAGTGAACAAGA  66627
Sbjct  800072  ............................................................  800013

Query  66628   TGATATTCCAATGGATTACTCAGGAATCTTCATTGAAGATCAAGATTTTGCCATGATTGC  66687
Sbjct  800012  ............................................................  799953

Query  66688   GCAAGCAATGGGCATTGAATCAATCACCGTTCGTTCTTCTAAAGAATTACCCGCTGCCTT  66747
Sbjct  799952  ............................................................  799893

Query  66748   TGACAAAGCCCTTGAAGTCACAAAAGCTGGCCGACCATTCTTAATTGATGCTAAGATCAC  66807
Sbjct  799892  ............................................................  799833

Query  66808   TGACAAACGGAGTATTCCAGTTGAAGAATTAGAACTAACCATTAAAGATGGTAAGTTAAC  66867
Sbjct  799832  ............................................................  799773

Query  66868   AGAAACAATTAGCGCAAGCTATGATGCTTCTCGTCCTGCTGGTAAAGAATACAGCGTGGC  66927
Sbjct  799772  ............................................................  799713

Query  66928   TGATTTCTTCGCAGAATACGATGGTCAATCACTGAAGACATTACCAGAATTATTTGAAGA  66987
Sbjct  799712  ............................................................  799653

Query  66988   AAACGGTGTTGAACTATAAAACAACCCGGCCATCATAAAAATAGCGTCTCAACACATTGC  67047
Sbjct  799652  ............................................................  799593

Query  67048   GGTGTGTTGGGACGCTATTTTTATTGATTTAATTTTTGGTAATGGCTTCTTTAGGATGGA  67107
Sbjct  799592  ............................................................  799533

Query  67108   ACCAAACGACGTTCTTGTCGAAGAATGAGACTAAGTCGTTTGATAAGTACAAGATATAGG  67167
Sbjct  799532  ............................................................  799473

Query  67168   TGAAGAATAAGACCCAATTTGAACCACCCTGCATTGCTGTAATGCCCCACAACGTGATTG  67227
Sbjct  799472  ............................................................  799413

Query  67228   ATACGATACTTTGGATGAACCAGAAGTAATAGCTTTCTTTAAACCGTAATGTGGTCAACA  67287
Sbjct  799412  ............................................................  799353

Query  67288   GTGCGCCAGTAAACCCAACTGAAGCGGCGATACTATCGATCAATGGTCGTGGACTGTCCG  67347
Sbjct  799352  ............................................................  799293

Query  67348   TCATATTGCTTTCCCAGAGATATAATAACCCGACTGATATAGCAAAGAACAATAGCGTCA  67407
Sbjct  799292  ...............................A.......C....................  799233

Query  67408   ACGCCCAATTACGAAGTCCTTTACCACGAGTAGCAAGCCCCCGGACTTTTTTATCAACGT  67467
Sbjct  799232  ............................................................  799173

Query  67468   TTTGCGCCCAATCTGGCATTAATAAGACTGGGATGTCTAACATAATAATGTAGACGGTTT  67527
Sbjct  799172  ............................................................  799113

Query  67528   GTAATAACATATCGTTATAGTTTTTAGCATTATAAGCCACAATAATGTAGATTAATGCAG  67587
Sbjct  799112  ............................................................  799053

Query  67588   AGATGACACCAAAGACACCGTTTAAAGGTTTCGTATTCGTAATACTAATAGTACAGGTGA  67647
Sbjct  799052  ...................A........................................  798993

Query  67648   AGCCTAACATCCCCGCGAGCATCGTTAAAAACGACACGCCAGTCATTGGACCACCGGAAA  67707
Sbjct  798992  ...........................................T................  798933

Query  67708   TAGTAGCAGCTAAAATAAAGCCTAACCCAAACATCAACAAACCATAACTGGATGTTGTCC  67767
Sbjct  798932  ............................................................  798873

Query  67768   ACCCTTTCATCTGTTGAATGTACCACTTAGGATTAAATACACTGGTGATTGCACGATTGT  67827
Sbjct  798872  ............................................................  798813

Query  67828   CTTGCATTGAACTGAAACCCTCTTTATATGAATTTAGTTATCACTCCAGATTGTCAACAC  67887
Sbjct  798812  ................C...........................................  798753

Query  67888   CATTTTCCATATATTGATGTACCATCTGACGAAACAACACTATATATGGTACACGCTAAG  67947
Sbjct  798752  ......................................................A.....  798693

Query  67948   CATTCTAATTTAAACTCTTGTATTTAATTCAATTTGTGGTAGCTGATTTTAAAGCCTTTT  68007
Sbjct  798692  ............................................................  798633

Query  68008   TGAAAGTGCCGTTAACTTACGATTGCAAGCGCTGAACTAGACCATTCGAAAATAtttttt  68067
Sbjct  798632  ............................................................  798573

Query  68068   atttttAGCGTTCGTTGTCAAGACTCAATTCAATCTTTGACCAATGGCTTAATAGTCTCT  68127
Sbjct  798572  ............................................................  798513

Query  68128   TTGATCAATTGACCGGAGAATGACTTCATTAATGCCCACATTATCTGGTGTATCGATGGC  68187
Sbjct  798512  ............................................................  798453

Query  68188   GTACATTACGGCATTAGCGACATCGGTTGCTGTTAATCCAGTTTCAGTTTCACTCTTGAG  68247
Sbjct  798452  ............................................................  798393

Query  68248   AACAGCTGCTCGTAATTGCGGATCACTAATCCGGCTGGCTAATTCGGTTTGCGCATGTCC  68307
Sbjct  798392  ............................-...............................  798334

Query  68308   TGGAGAGATTAACGTTGATTTAATGCCCATTCCAACTTCTTCCACACGTAACCCTTCCAT  68367
Sbjct  798333  ............................................................  798274

Query  68368   CACCGCGCGCATTGCATATTTAGTGGCTGAATAAACGGATAAGCCTTCACCAGTGAAATG  68427
Sbjct  798273  ...T........................................................  798214

Query  68428   ACCGGCAACTGAATCCGTGGTAATGATATGACCACTCTTTTGCTGTTCCATTAAAGGTAA  68487
Sbjct  798213  ............................................................  798154

Query  68488   GGCATATTTAATGCCATATAGCGCACCTTTGATATTAATATCAATCATAGCCTCCCACTC  68547
Sbjct  798153  ............................................................  798094

Query  68548   ATCGACTTTACCATCGCGTAGCATTGAGACGGGCATTATAAGCCAGCATTATTGAATAGC  68607
Sbjct  798093  ......................................--....G...............  798036

Query  68608   ACATCAATTCTACCAAATTTAGCGATTGTCAATTCGATTAAGGCTTGCATGTCTGCTAAT  68667
Sbjct  798035  ............................................................  797976

Query  68668   TGCGTCACATCCGTTTGCTGGTAAATAACCTCAGTGTCGTATTGAGCGGTTAACGCCGTT  68727
Sbjct  797975  .................TC.........................................  797916

Query  68728   GCCAACGCCGCCAACGCACTTGTTCGTCGAGCCGCTAAAACAAGTTTTGTACCTTTGGCT  68787
Sbjct  797915  .................................................CG.........  797856

Query  68788   GCTAATAAGGTGGCCGTCTCTTTACCAATCCCACTTGATGCACCGGTAATCACAACGACT  68847
Sbjct  797855  ...........A................................................  797796

Query  68848   TTATTTTGAATATCATTCATTTCTTTTCCCCTCACTTTTTAGTTGATAAGGTTAGTATAT  68907
Sbjct  797795  ............................................................  797736

Query  68908   CGGGTACTTCGCAATAAACAATTACGCACTTTCAACTAACTAACGCACCTCAAAGTAAGT  68967
Sbjct  797735  ..................T.........................................  797676

Query  68968   TTTGTGAAATCACTAAAAAGACGACAACATTCTTTTTGAATAAATGTTATCGCCTTCTTT  69027
Sbjct  797675  ...A........................................................  797616

Query  69028   AAATATCGTATTTCTCATGGTCTCGATAATCCAACTGCACATCATCACCATTGCTCTGTA  69087
Sbjct  797615  ............................................................  797556

Query  69088   AAAAGTCGATTCTATCTTCGCCCCACTTGGCCATCATTCCTAGGACGGAAACCAATGATT  69147
Sbjct  797555  ............................................................  797496

Query  69148   TGCCGTACGCAGAAATCGCATACTCCACGTGTGGGGGTACTTCGTTAAAAACTTTTCGAG  69207
Sbjct  797495  ............................................................  797436

Query  69208   TAATGATGCCATCTCGTTCCAATTCACGTAATTGATTGGTTAAAACTTTGGCTGAAATTC  69267
Sbjct  797435  ....................................C.................G.....  797376

Query  69268   CCTGAACGACTCTTTTAAGTTCGGCCGGTCTTTGAGGTCCTGCCACAAGATGACAGAGAA  69327
Sbjct  797375  ............................................................  797316

Query  69328   TCAACGGTTTCCATTTCATTCCAATCACTGATAAAGTCATTAAAACACCGTTGGTATAAt  69387
Sbjct  797315  ............................................................  797256

Query  69388   ttttttGTGGCTCGTTCAAGGCCTTTCCTCCACTTCTTGATGCTGATTTGTTTGTCTATC  69447
Sbjct  797255  ............................................................  797196

Query  69448   ATACCATCaaaaaaaGGATCAGGACAATCTTATCTGTCCTAATCCCTGATTAATTATTCT  69507
Sbjct  797195  ............................................................  797136

Query  69508   GGTCGATAAGCCGCTTTAGCAGCGTTCATCGCCGACCATGCCTTAGGCCAGCCGACATAA  69567
Sbjct  797135  ............................................................  797076

Query  69568   AATGATAAATGCGTAATCACTTCGACAATTTCAGCTTCAGTAATGCAGTTTTCCTTATCA  69627
Sbjct  797075  ..............................................C.............  797016

Query  69628   ATCTTTAAATGCGCTGGTAATTATTCAAAATTACCACCTGAAATCAAGGCACTGATGGTG  69687
Sbjct  797015  ............................................................  796956

Query  69688   ATTAAACTCCGTTGATGTGCTGGTAACTCTGATTCACGCGACCAAACTTGCCCGAATAAA  69747
Sbjct  796955  ............................................................  796896

Query  69748   ACATCGTCGTTTAATTCAGCGCATTTAGGTGCAAAATCACCCAATAGATCGCGGCCTGCT  69807
Sbjct  796895  .....................A......................................  796836

Query  69808   GTTTGTTTCTTTGCCATTTTAAAAACCCCTTTCTGAATTAAAGTGCGTCATAAAGCGCAT  69867
Sbjct  796835  ............................................................  796776

Query  69868   TTGAAACAGCTTCTAACCATTCTGGTGTGCCGGCAGTGATGGCGACATGACTAAACCAGC  69927
Sbjct  796775  ............................................................  796716

Query  69928   TATCCTTAGTGGCCCCATGCCAGTGTTTGATGCCGTCTTTAGTAACAATCACATCCCCTG  69987
Sbjct  796715  ............................................................  796656

Query  69988   GGACTAAGTGTTGTGCTGCTTTACCTTCTTCTTGATACCAGCCTTCGCCACCAGTCACCA  70047
Sbjct  796655  ............................................................  796596

Query  70048   ATAGAATTTGGTACCCAGCATGATGGATGTGCCAATTGTTCCGACAACCAGGTTCAAACG  70107
Sbjct  796595  ............................................................  796536

Query  70108   TGACATTCCCGACACCGACATTCACGTCTGGTTCGCTCACTAACATTGATAAATAACTTT  70167
Sbjct  796535  ...................................T........................  796476

Query  70168   GACCGACGAAGAAGTCTTGATAAGCCACATTAGCTTCTCCAACTGGGAATAATTGTTTTT  70227
Sbjct  796475  ............................................................  796416

Query  70228   CTTTTAATTGTTCATTCTTGACCATTCTAATAACCTCACTTTATTAGGATTCAAATCGTT  70287
Sbjct  796415  ............................................................  796356

Query  70288   GTAAATACGTTTCAAAACTCTCTGCTTGATCGATACTCTGATCCAATTTACCATCATACC  70347
Sbjct  796355  ............................................................  796296

Query  70348   AATCAATTTTACGCGTTAGGATCTGTAAATTTGCTTGGCGCTCAGCCAATTCGGCTTCAG  70407
Sbjct  796295  ............................................................  796236

Query  70408   CTTGAGCCTTTGTTTTTTGCAATAAAGCTTTGCGCGCTTCAATCGTCGCGTCTCCTTGAG  70467
Sbjct  796235  ............................................................  796176

Query  70468   CCCGCAATGCAACATATTGCTTTAATTCTGTAATCCGCATACCGGTCCCTTTTAGATGGA  70527
Sbjct  796175  ..................A.........................................  796116

Query  70528   GTATAAACCCGACCCACTTAACGTCCTCTAATGTATAAAAGCGGACACCGGCCGCATCGC  70587
Sbjct  796115  ............................................................  796056

Query  70588   GTTGCGGCATAATCAAGCCTTGGTCTTCATAGTAACGTAATGTGTAAGTCGACAAACCAA  70647
Sbjct  796055  ............................................................  795996

Query  70648   CTAATTTAGCAAACTCGCCGATTTTGTACTGCTCTTGTGCCATCGACATCCCTCCTACAA  70707
Sbjct  795995  ............................................................  795936

Query  70708   AAATAGCTTATACCTTAGAGTATACTATAAGGCAAGTTTTTTAATAAATAGGACGATCGC  70767
Sbjct  795935  ......................C.....................................  795876

Query  70768   CATCAATATTCGGCTGATTAATGCCCCAACTTGCCCCAATTCCTTTTTCAGGATGATTAA  70827
Sbjct  795875  ............................................................  795816

Query  70828   CTAAATCAACAACAACTTGCGCGATACTCCGTCGTGAAATAATCGTCCCTTTAAACGGTG  70887
Sbjct  795815  ............................................................  795756

Query  70888   TTCCCTTTTCAGTTAATTCGTAATCGATCCGATCTTCATTGGTCATATAGGCACAACGTA  70947
Sbjct  795755  ............................................................  795696

Query  70948   AAATGGTATAGTTAAGCGAAGATTGTTCAACAATCTTGGCCGCCCGCCGCGTGTCTTCCA  71007
Sbjct  795695  .....................................C......................  795636

Query  71008   TGACTTCATGGCCGACTGCTTGTTCATTCCACTCACCAAAAGCACCTGGCACTTCATGAT  71067
Sbjct  795635  ............................................................  795576

Query  71068   ACAAGCCTAATCCACTGATATAGATTAATCGTTTGATGCCCGCTGCAGTCATTGTCGCGA  71127
Sbjct  795575  ............................................................  795516

Query  71128   CAACGTTTTGCATTAATGGTTCGAACTGCCCGCCTAAATTTGCGTAAACGATATCGACCC  71187
Sbjct  795515  ............................................................  795456

Query  71188   CAGCTAAACTGTCTGCCAACAGCTCTTGATCCAACACATCACCTTCAATAACCGTGACAT  71247
Sbjct  795455  ............................................................  795396

Query  71248   GTGGATTTTGTGCTAATGCGCTTAGCCGTTCAGCGTGCCGTAAATATAGCACAAGCTCAT  71307
Sbjct  795395  ....................................................G.......  795336

Query  71308   GTTGATTTTCTTTCAACAGTTGCTCAATAACTAACTGGGCCACTTGTCCGGCTGCCCCTA  71367
Sbjct  795335  ............................................................  795276

Query  71368   ATACTAAAATGCGACTCATTTTAATCACCCCTTCTTCAATGTCTTTAGCATATTCCTTAA  71427
Sbjct  795275  ............................................................  795216

Query  71428   AGTACACTCGAAGGCAAGCCATTTTTCAAATTTAATTGGTCTAGGTTGCTACTTGACTTT  71487
Sbjct  795215  ............................................................  795156

Query  71488   CAAATTAAATTGACTAAAATGAAAGTTGTTATTAATTATAATCATTATAAAGTAATAAAA  71547
Sbjct  795155  ............................................................  795096

Query  71548   AGTATTGGAGGCTTCACCTTGTCaaaaaaaTTATCACTCGCCCAAAAAATTAACGTGATG  71607
Sbjct  795095  ............................................................  795036

Query  71608   CGGGCTAGCGTCATGGGTGCCAATGATGGGATTTTATCCGTCGCCGGAATTGTTATCGGT  71667
Sbjct  795035  ............................................................  794976

Query  71668   GTTGCCGGCGCTACAAGCAATAGCTTCGCCATCTTCATTTCGGGAATTGCCGGAATGATT  71727
Sbjct  794975  ............................................................  794916

Query  71728   GCTGGAACGATCTCAATGGCGATGGGCGAATACGTCTCTGTCAGCACGCAAAAAGACGCA  71787
Sbjct  794915  ............................................................  794856

Query  71788   CAGGAAATGGCAATCATTAATACGAAATTGAATTTAAACAGTAATTATGCGTCTCAGATG  71847
Sbjct  794855  ............................................................  794796

Query  71848   GCTTTTGTTCGGCAAAAATACGTCAACACTGGGATTGATCCTGAACTTGCCGATCGGGCT  71907
Sbjct  794795  ............................................................  794736

Query  71908   ACACACGAAATGATGACTGCTGATCCGTTGACGACTGTCGTACGTGAAAAATATGGGTTT  71967
Sbjct  794735  ............................................................  794676

Query  71968   ATCCCGACTGCTTTTACCAGTCCTTACGCAGCCGCTGTTGCGTCATTCATCTCATTTCCA  72027
Sbjct  794675  G...........................................................  794616

Query  72028   ATCGGTTCTATTTTGCCACTAGCCGCAATCACCTTATTACCCCAAACCATTCGCGTGCAA  72087
Sbjct  794615  ............................................................  794556

Query  72088   GCCACCATCATTGCAGTGATGATTGCCCTTGCGCTAACCGGCTACAGTGCAGCCGCTCTC  72147
Sbjct  794555  ............................................................  794496

Query  72148   GGCAAAGCGAATCGTTCAAAAGCCATGTTGCGCAATGTGATTTCCGGATTATTAACCATG  72207
Sbjct  794495  ............................................................  794436

Query  72208   GTAGTCACTTACGCTATTGGGACATTATTCAAACAATAATCGCTTAGAAAGGAttttttt  72267
Sbjct  794435  ............................................................  794376

Query  72268   ATGACCCCTCTTAAAGCCCCACTCAAAACAACTGAAAAACCCCATCAAACGATGGAAGAA  72327
Sbjct  794375  ............................................................  794316

Query  72328   AAGATGAATACCCTTCGAGCCGGCGTTCTAGGTTCTAATGACGGGATTCTAACCGTTGTC  72387
Sbjct  794315  ............................................................  794256

Query  72388   GGTGTGCTCTTTAGTGTTGCCGCCGCAACAACCAATAATTTCACCATTTTTATCGCTGGA  72447
Sbjct  794255  ............................................................  794196

Query  72448   CTTGCTGATTTATTAGCCTGTGCTTTTTCAATGGCGGCGGGTGAATATGCTTCAGTTAGT  72507
Sbjct  794195  ............................................................  794136

Query  72508   TCGCAAAGTGACACGGAAAAAGCCGCTGTTGCCATTGAACAAGCACGCTTAAAAACAGCT  72567
Sbjct  794135  ............................................................  794076

Query  72568   AAAGATGATCAAATTAAAGAAGTCCAAGCTTTTTACGAAGCCAAAGGTGTCACTTCTGAA  72627
Sbjct  794075  ............................................................  794016

Query  72628   ACGGCACTCGCAATCGCTAAGGACTTAATGCATAAGAAGCCTTTAGCAACAATTGTTAAT  72687
Sbjct  794015  .........................................C..................  793956

Query  72688   GTTAAATATGACCTAGAGCTTGGCCATTATATGAACCCGTGGGCCGCAGCGTTTGCATCC  72747
Sbjct  793955  ............................................................  793896

Query  72748   CTCTTCTCAGCCGCTTTCGGTGGCGTCTTCCCCCTTGTGACAATGATTCTACTGCCTGAA  72807
Sbjct  793895  ............................................................  793836

Query  72808   GCCTACAAGATGACCGGCACAATCATTGCCGTCACCATCGCGGTTTCCATTACCGCGTTT  72867
Sbjct  793835  ............................................................  793776

Query  72868   ATCAGCGCTAAACTGGGCGATGGCAAAGTCAAAGTCTCCATTATTCGGAACATCCTAATT  72927
Sbjct  793775  ............................................................  793716

Query  72928   GGTTTAATTACAATGGCCATTCACTACGGGATTGGCCAACTCTTCTAAAGAAATCCGTCA  72987
Sbjct  793715  ............................................................  793656

Query  72988   TCATTTGTTCTAATCTAACTTAAATTCAGCCACaaaaaaaGGCGTCGAGCTTAAATTAAC  73047
Sbjct  793655  ............................................................  793596

Query  73048   TTTTAGCTCGACGCCTTTTTGCTTATCTAATTTTAGTTCTCAAGAACTGGGCAATTTTTT  73107
Sbjct  793595  ...........T................................................  793536

Query  73108   CATGGCCAGCATCATTGGGATGGAGACTGTCTAAACTCAGCTCAGCCGCTTGTTGTGGAT  73167
Sbjct  793535  .........................................................C..  793476

Query  73168   CCGCAAATGACAACGCTGATTCGTTAAACAAACTGATATGCTGAACGCCAAACAAGTCCG  73227
Sbjct  793475  ............................................................  793416

Query  73228   TCACTTGCGCAATCGCTTGTTCATAATCTTGTTGCTGATAACCGCCTTGATTGACGGCCG  73287
Sbjct  793415  ...........................T................................  793356

Query  73288   AAAAGAAGTCAGTCCCAATGTGAACGTGCGAGATAAAATAAACCGTCGCTTGTGGGTAAC  73347
Sbjct  793355  ............................................................  793296

Query  73348   GTTTCGTAATCTGCCCAAGTAATTTTTGTAGTGCGCCGTAGAATGTTACTGTGGACTGAT  73407
Sbjct  793295  ..........T..T.................................G............  793236

Query  73408   CACCAAATTGACCAAGTGGTACATCACGACCAAAGTCATTCACACCCGCATAAATCAATA  73467
Sbjct  793235  ............................................................  793176

Query  73468   ATAAATCCGTTGATTCAGGAATGGCTTGCCAGCGTTCAACCATCGGATCATACGGTTGGG  73527
Sbjct  793175  ............................................................  793116

Query  73528   CAATCGTCGACCCCGAAATTCCGAGATTGGTGATTGTGGGAATTGTGAGCCATTCTGCTA  73587
Sbjct  793115  ...........................................C.C..............  793056

Query  73588   ACCACTGGTAGTACCATTTGTGTGCGTAATGATTACGTTGATCCGTGATGCTATCACCAA  73647
Sbjct  793055  ............................................................  792996

Query  73648   GTACCGTTAAATGTTGATATTGTGTCATTTGCTACTTCGCTCCTAATTCTGAGTAATCCG  73707
Sbjct  792995  ....T.......................................................  792936

Query  73708   TCAGTTGCCAACTAAATTGATCCCAATAATTGGTTTGCTTTAATGTTTTAAGCGCATTGA  73767
Sbjct  792935  ............................................................  792876

Query  73768   ATTCGGCTAGCCGATTCGTCGTCAGACGACTCTTATGCCGTAACTCTGCCGATAAATACC  73827
Sbjct  792875  ............................................................  792816

Query  73828   CAATATGGCTTAAGATCACCGGCGTACCTACCAAATTTTTCTGTGTCAGTTGCCGTTTGA  73887
Sbjct  792815  ............................................................  792756

Query  73888   TTTCCTGTGGCGTTAAATACGGTGTTTGTTGCGCCGTTATCAACGTCCCAGTCGTTAAAA  73947
Sbjct  792755  ............................................................  792696

Query  73948   CGGCATATTCCGACATTAATAGCAGGTAGGCCGCTTGTTCTGTCGGTCTTAAATGCGCCG  74007
Sbjct  792695  .............T................A.............................  792636

Query  74008   TTTCATTGCGAACAGGGACATGATACGTTTGCGCTAGTTCTAGAACAATTGCATAGATTT  74067
Sbjct  792635  ............................................................  792576

Query  74068   CAGGCGTTAACGTTGCCACAAAATGGTGCGATGTCAAATGCGTGAGTTGTAACCCACTCT  74127
Sbjct  792575  ...........................................................G  792516

Query  74128   CCAAAAAGCGGTCAATCTGCGCTTGAAACTCACGCTTAACATCAGTAATGGCCAACTGTT  74187
Sbjct  792515  ............................................................  792456

Query  74188   TTGGATGAGTTTGTAAGGTTTGATAAGCATGACAAAACCCAGCCGGGGTTACCAAGCTGG  74247
Sbjct  792455  ............................................................  792396

Query  74248   GAATCGTCAGTGGCTGACTAATTGGGCGGTCTTTGTCGAGGACCAAGTGCAATCCCATTG  74307
Sbjct  792395  .......................................AA...................  792336

Query  74308   CCATAATCCCATGTTGCTGGGCGAGTGCCGCACTCATTTCAAAATGAGGCGATGTCACTT  74367
Sbjct  792335  ..G.........................................................  792276

Query  74368   GCGCATTAGTGGTAGAAATCACGCCAGTTTTTAAGCCAGTTATGATTGCGCGCGAAATCG  74427
Sbjct  792275  ........................................A...................  792216

Query  74428   GTATGGTCATCCCGAAATCATCAGATTCAATAATGATTGGTTGCATCTTAACCCACCTAT  74487
Sbjct  792215  ............................................................  792156

Query  74488   TCTGCCGCTAAGTCGAACTGTCCAATAATGGTGTCAGTCGTAACTGTTGTTGGTAGTGGC  74547
Sbjct  792155  ............................................................  792096

Query  74548   TCTGCTGGTGCAAAGGTGGCGTTGCTGCTGACGACCATGATAGTCGTTGCCTTTTGGGCG  74607
Sbjct  792095  .......................A....................................  792036

Query  74608   GCTGCTAGTTGTTGCCAGTCAATATCAACAATCGCTTCGCCAGCTTTGACACGATCACCC  74667
Sbjct  792035  ............................................C...............  791976

Query  74668   GCTTCAACGTGCATCGTAAATGGCGCGCCCTTCAATTCAACGGTATCAATCCCCATATGA  74727
Sbjct  791975  ............................................................  791916

Query  74728   ATCAGAATCTCAACATTTTGTTTTGTTGTAATCATGATGGCGTGTTTAGTGGGGAAAATC  74787
Sbjct  791915  ....................C...............G.......................  791856

Query  74788   GAACTAACAACACCATCAATTGGTGCGCTAATCGTTGTTTGCCGTTCATCAGGGGTAATG  74847
Sbjct  791855  ............................................................  791796

Query  74848   GCAAAGCCATCGCCAACTGCCTTGCTTGCAAATACTTCATCGGTAACTTGTTCAATTGGT  74907
Sbjct  791795  ............................................................  791736

Query  74908   AAATAACTGCCAGCAACGGGGGCTGTTACCTGTCCAACTGGTCCTTTTTTCAAAAAATTA  74967
Sbjct  791735  ............................................................  791676

Query  74968   AACATCGTTCTTCCTCTTTTCTTAAACCCGCATCATGATAGCTTCATAAGGTCGTAAAGT  75027
Sbjct  791675  .................................................A..........  791616

Query  75028   GATTTGCTGACCATCAAACTGCGGTTGTTCGTAATTATCCATGAGCACGTCCTTGACGTG  75087
Sbjct  791615  ............................................................  791556

Query  75088   TGGTATTGAACGGACTTGTGTTTGACCAGTAAAATTAGCCATCACGCGAATCGTTTCAGT  75147
Sbjct  791555  ............................................................  791496

Query  75148   ATCTAGGTGTCGTTGATAAGTGTAAACCGCTTCGTCCTCTGGTTCAAATAATTGGTAGTC  75207
Sbjct  791495  ............................................................  791436

Query  75208   CCCTTCAATTAAAACTGGCATAAGCTTACGCATTCGCACTAATTCTTGATAGAATGCAAA  75267
Sbjct  791435  ............................................................  791376

Query  75268   GACACTATTGGGTTCATGAATCTTAGCGGCAACTGAGTAATCATCGTGCTCAACCGGCAT  75327
Sbjct  791375  ............................................................  791316

Query  75328   TAACCATGGTGTCCCAGTCGTAAACCCGTGATGCGCCGTTTGATCCCATTGCATCGGAAT  75387
Sbjct  791315  ............................................................  791256

Query  75388   TCGACAGTTCTCGCGTGATTTCTGCTGTAAAATCTTAATCGCTAACGCTTCATCAATCCC  75447
Sbjct  791255  ................A...........................................  791196

Query  75448   ATCGCTTAGCATTTGATGGTAAGCATTGATGGATTCAGCGTCTTGATATTGGTCAATGGC  75507
Sbjct  791195  G.....C.A......C.......................A................C..T  791136

Query  75508   GGTGAAGTTCGCGTTCTTCATCGCAATTTCTTCCCCTTGATAAATATACGGTGTGCCTTG  75567
Sbjct  791135  ............................................................  791076

Query  75568   TAAGCCAAATTCGACTAATGCTAATAATTTAGCGGATTGATCGCGGTATTGACCGTCATC  75627
Sbjct  791075  ............................................................  791016

Query  75628   CAAGAAGCGCGAAACGGCACGCGGCTGATCATGATTTGACCAGAATAATGCGTTCCAACC  75687
Sbjct  791015  ............................................................  790956

Query  75688   ACCACCGGCAGCCATCCCCGTTTGCCAATCACTAAGCACCCGTTTTAGATCAGACAGCCG  75747
Sbjct  790955  ........T...................................................  790896

Query  75748   ATAATCGCCTAGTGTCCATTTTTTGCCACCGGTATAATCAACCTTCACATGATGGAAGGT  75807
Sbjct  790895  ............................................................  790836

Query  75808   AAACGCCATCGATAACTCTTCACGGGCTGGATTGGTATAACGAATCGCTTCATCAATTGG  75867
Sbjct  790835  ............................................................  790776

Query  75868   GGTTGAGGAAAGTTCCCCAACCGTGACAAATTGGTTCGGGCCAAAGACCTTTTCGTACAT  75927
Sbjct  790775  ............................................................  790716

Query  75928   TTCATGAATGTATTCGTGCACATGTGGTCCATTCGTATAGAAATTGCGCCCATCATCGCT  75987
Sbjct  790715  ..A...................................................G.....  790656

Query  75988   TGGCGTTTTAAACGTATCATTCGGGAAGTCTTTATCCTTCGAGATATTGTTAATTACGTC  76047
Sbjct  790655  ............................................................  790596

Query  76048   TAACCGTAGCCCATCAATCCCAAGGTCTGCCCAGAATTGCATCATTTTAAAAATCTCGGC  76107
Sbjct  790595  ............................................................  790536

Query  76108   CCGCAAGTGTTCATTCCGCCAGTTCAAATCTGGCATGCTCTTTTCGTATAGGTGAAGATA  76167
Sbjct  790535  .....G......................................................  790476

Query  76168   ATATTGATCAAGTGCTGGCACATATTCCCAAGCACTGCCACTAAACTTGGATAACCAATT  76227
Sbjct  790475  .............A..............................................  790416

Query  76228   ATTTGGTTCGTGTCCATCCACTGGATCACGCCACAAATAATAATCATGGTACGGATTATC  76287
Sbjct  790415  ............................................................  790356

Query  76288   CTTGCCTTTGAGACTCTCTTGGAACCAGCGGTGTTGATCAGAAGTATGGTTGACCACCAT  76347
Sbjct  790355  .................T..........................................  790296

Query  76348   ATCCATCATGATTTTAATCCCACGTTTGTGGGCTTCATTTAAGAGTCGTTCAAAATCGGT  76407
Sbjct  790295  ............................................................  790236

Query  76408   TAAATCACCAAAAATGGGATCAATGTGGTAATAGTCCGCAATATCATAACCGTTATCACG  76467
Sbjct  790235  ............................................................  790176

Query  76468   ACCGGGGGAAACATACATTGGCGTCAACCAAATCAATTCAATCCCAAGATTTTGTAAATA  76527
Sbjct  790175  ............................................................  790116

Query  76528   ATCTAACCGTTGAATAATGCCGTTGATATCCCTGATTCCGTCACCGTTGGCATCTTGAAA  76587
Sbjct  790115  ................................C...........................  790056

Query  76588   GCTCCGCGGATAAATTTGATAAACTGTTGCTTTTTGCCACCATGCCATGCGATATCTCTC  76647
Sbjct  790055  ............................................................  789996

Query  76648   CTATTTCAGTCGTTTATTTTGCTGTTCCTGGTTTTTGTGGTTTAGCCATTGCTTCACCAG  76707
Sbjct  789995  ............................................................  789936

Query  76708   CTGTCATTTGATCGTTATAACCCCAAACGAGCGTTACAATAAATGGCACAATCGTTGCAA  76767
Sbjct  789935  ............................................................  789876

Query  76768   CCGCTGATGATGCGATGAAAATCCATAAGTTTGATAAATCTGCTGGGTGTTTTGGATCTA  76827
Sbjct  789875  ..........C.................................A...............  789816

Query  76828   AGAATGATGCAAAGCCGATCCACGAACCCGCGAAACCGAACATATTACCGTGGAATAACC  76887
Sbjct  789815  .........................C..................................  789756

Query  76888   CACTGACAAATCCGCCAGCGGCTGAACCAAGTAAACCGGCAATGAAGACGCGTCGGAACT  76947
Sbjct  789755  ............................................................  789696

Query  76948   TCAAGTTGACCCCATAAATAGCAGGTTCTGTAACCCCACAGAATGCTGAAATCGCACCAG  77007
Sbjct  789695  ............................................................  789636

Query  77008   CAAATGATAATTCTTTTAAAGCTGTTTTACGGGTCTTAATCGCAACAGCTAAAACAGCGG  77067
Sbjct  789635  ............................G...............................  789576

Query  77068   CCCCTTGTGCAATCATTGTTGTGCTTAAAATCGCGTTCAAGTAACTGTGACCCGTTGCGG  77127
Sbjct  789575  ............................................................  789516

Query  77128   CAACATCGTTGGCAATAATTGGTAAAATCTCCCAGTGTAATCCGAAGATAACAAGCACTT  77187
Sbjct  789515  .............................C..............................  789456

Query  77188   GATAGAATCCACCGATTAATAACCCAGATAACCAACCACTCTTTAACAATAAGAATTGAA  77247
Sbjct  789455  ..............................................T.............  789396

Query  77248   TCCCGAATGCTAAACCATTTGATAACCAAATAATAGCAGGCCCTGTGATGTAAAGCGTAA  77307
Sbjct  789395  ............................................................  789336

Query  77308   TGGCAGAAACGACTGCAATCACAATCAATGGTGTAAAGATAATTTGTAAGTAGCCTGGTA  77367
Sbjct  789335  ............................................................  789276

Query  77368   ACCAGCCTTTAACCCATTTGGTTAATTTAGCAACCAAGCAGCGAGAATCATTGGGAAAAT  77427
Sbjct  789275  ............................................................  789216

Query  77428   CGAATATGTGTAGTTGACCATTGGGAAGTTCAATGACCCGATTTCAAGCAATGATTTCCC  77487
Sbjct  789215  ..............................T.............................  789156

Query  77488   GTTTAAAGCCACTAATGAAGGATGCACCAGAACACCACCGATGACAGCGGTTAAAACTGG  77547
Sbjct  789155  ................T...........................................  789096

Query  77548   ATCACCTTTTAATTTCTTAGCGGCAGTGAACCCAACCAACATGGGTAAGAAGTAGAAAAC  77607
Sbjct  789095  ............................................................  789036

Query  77608   AGAATCACCCATCGTACTTAAGACAATGTACGCTTCACTCTTAGCACTTAATAACGCGCC  77667
Sbjct  789035  ............................................................  788976

Query  77668   AAGTTGTGGCATCGTTAGCATCGCCAAGACACCTTTTAAAATCCCGCCAGCAGCTAAGAT  77727
Sbjct  788975  ............................................................  788916

Query  77728   ACCGACAATCGGACTCATCGCACCGGTAATCACGCCGATTAATTGATTAAAGGCTTCTTT  77787
Sbjct  788915  ............................................................  788856

Query  77788   AACATGGCCCCATGGCGTTAAATTTTGTTGGCGCGTTGTTGCAGCCACAACTTGGGCCGT  77847
Sbjct  788855  ............................................................  788796

Query  77848   TTCATCTTCGCCAGCAAACTCTGTCCCGATTTCTGCAATCACGGCATCATAAACGGCAGT  77907
Sbjct  788795  ............................................................  788736

Query  77908   GACTTGGTTGCCAATGACCACTTGGTATTGCCCAGAGGCCTTTTGAACGTTAATGACCCC  77967
Sbjct  788735  ............................................................  788676

Query  77968   ATCTAATGCTTTAATTTCTTCGGTCTTCGCTTTTGATTCGTCCTTTAGATAAAAACGAAG  78027
Sbjct  788675  ............................................................  788616

Query  78028   CCGTGTAATACAGTGAATTAAACTATCGATATTTTCTTTACCCCCGACACCGGCGACAAT  78087
Sbjct  788615  ............................................................  788556

Query  78088   TGCCTGTGCGAGTTGTGAATAATCCTTTTGAGCCATAATAATTCCTCCCGAATCTTATTG  78147
Sbjct  788555  ............................................................  788496

Query  78148   AATTAAAAGTAGCATGAATAAAAGCGCTTTCTCAGTACACCGTAATCATATATCATGTAC  78207
Sbjct  788495  ............................................................  788436

Query  78208   GTACAAGTTTTCAACACTTTTTAAAACCGTTTTCTTGTTAGCGCTTAATATAACCTTGCA  78267
Sbjct  788435  .................................................C..........  788376

Query  78268   ACTTCACCGAATCCCCGTTATGATAGGAATGAGAAAACAAATTGGAGAATATCGAATGGC  78327
Sbjct  788375  ........................................C...................  788316

Query  78328   TAAAAAATATGAAATGATTTATCGAGATCTCGTGCGCAAGATTACGCACCAACTCTATCA  78387
Sbjct  788315  ............................................................  788256

Query  78388   AAGCGGCACTTTCTTACCAAGTGAAAATGAACTCACTGAACTCTACGGTGCGTCGCGTGA  78447
Sbjct  788255  ............................................................  788196

Query  78448   AACCGTCCGCAAAGCATTAGGTAGTCTACTTGAAAATGGCTTTATCCATAAAATTAAAGG  78507
Sbjct  788195  ...........................................G................  788136

Query  78508   GAAAGGCTCTTTGGTTCTCGGTCTAGACAAGTATGCTTTTCCGATTTCGGGATTGACCAG  78567
Sbjct  788135  ................................................A...........  788076

Query  78568   TTATCGTGAATTAGATAGTCTTTTCGATATGCATACTGACACTCAAGTCTTGCAATTAAC  78627
Sbjct  788075  ............................................................  788016

Query  78628   ACAGACGACCGTTCCCCAAACCCTTTTCCATCTTGAATCCGAAGAGCAGTTACCTGCCAC  78687
Sbjct  788015  ............................................................  787956

Query  78688   TTACATTCAACGGCTGCGCGTCGTTAACGGTCAGCCCCTGGTAATCGATAATGACTACGT  78747
Sbjct  787955  ...................................................C........  787896

Query  78748   CTTAACTAGCATAGTCCCCCACATTTCAAAAGAGGTTGCACAAGACTCACTCTATCGTTA  78807
Sbjct  787895  ............................................................  787836

Query  78808   CTTTGAAGAAACACTCAAACTCGAAATTGGGTATGGCAGTAAGGAGTTCACGGTGATTCC  78867
Sbjct  787835  ............................................................  787776

Query  78868   CGCCACTGAAGAACAGTGTCAGATACTGAACCTACCGCCTAACAGCTCCGTAGTCAGTGT  78927
Sbjct  787775  ............................................................  787716

Query  78928   TAAAGGTGTCACCCATCTACAAGATAATACCCTCCTTCAATTCACCGAATCGATTCACCG  78987
Sbjct  787715  ............................................................  787656

Query  78988   TGCCGATAAGTTTAAATTTATCGAACATGCTCGGCGTAAAATTATCTAGTCaaaaaaaaa  79047
Sbjct  787655  ...........................................................C  787596

Query  79048   GACACCCACCGGCTGAGAGTTGCCAGATGGGTGTCttttttttATTTGACCGCCTGTGTT  79107
Sbjct  787595  .............C.....................G..............T.........  787536

Query  79108   TTAAAAACAGCGATTTGATTTAAAAGTTCACTAATGCGTATTCGAAGACTCTTTTGTTGT  79167
Sbjct  787535  .......................................G.....TC.............  787476

Query  79168   TGACGGCTCGTTGTGAGTTTCTGATATAAGTTTAACTCATCACCCTCGTTGAAGGCGGTG  79227
Sbjct  787475  ............................................................  787416

Query  79228   ACCATGGCTTCAGCGGACGAGACGTAATCAGTCATTACTAATTGTAACTGACGGTTAATT  79287
Sbjct  787415  ............................................................  787356

Query  79288   TCTCGTAATTCTTTTGGCGGGTTTAGTAATGTGGCTTGATCAATAAATTGTTTAAAAACC  79347
Sbjct  787355  ............................................................  787296

Query  79348   CGTAAGTTACGTTGAAAATATTCGTTTAACGATTCCAAATTTTCGTCCACCAGACAGCGC  79407
Sbjct  787295  .............................................C..............  787236

Query  79408   CCCTTGATGATGTTCTTGCTGGTCCGGGTGTACTCACTAAATACTGTTTCAAACACGATA  79467
Sbjct  787235  ..T.........................................................  787176

Query  79468   AACCGTTCTAAAAATTGATTCCACCGTACGATGTATTCCTGAGTCGATAGTTGATCCGCT  79527
Sbjct  787175  ............................................................  787116

Query  79528   TTGACACTCATGGTAGTTcccccccTTtaatataatatctaaatactcatcatgagtata  79587
Sbjct  787115  ..............C........--.....................CT............  787058

Query  79588   aatatatactaaatatatactaaatatagataaaaaGCTAATTATTAGCCTTTGTTACCG  79647
Sbjct  787057  ...............----.-------........G........................  787009

Query  79648   ATAACGATTTCAAATTGCGTTTCATTTTACAAATAAAACATGACGTCCTATAGTTAAGGT  79707
Sbjct  787008  ............................................................  786949

Query  79708   AAGCCAAAAAAGGGATCTGATTACTTGTCCAACCAACGTTATCTATCTGGAACAGCACTA  79767
Sbjct  786948  ...........A................................................  786889

Query  79768   AAACTATTTACATTCACCCTACTAGCCGGCACGTTCACAATGTCTATCAGCCAATCTGCC  79827
Sbjct  786888  ........................A...................................  786829

Query  79828   CTTTCAACTGCTTATCCAACTTTAATGGCCTATTTTGATTTATCAGCCACAACTGTTCAA  79887
Sbjct  786828  ....................C.......................................  786769

Query  79888   TGGCTGACAACCGGTTTTATGCTCGTAATGTGTGTCATGATGCCGATTAGTCCTTGGTTA  79947
Sbjct  786768  ............................................................  786709

Query  79948   TTAAACAACATCCCATTCAAACGACTCTACATGGGGATTTTAAGTTTATTTACTATTGGA  80007
Sbjct  786708  ............................................................  786649

Query  80008   ACGCTATTAATTGTCTTCGCTAATCAGTTCGGTTGGGTATTGTTCGGGCGGGCGTTGGAA  80067
Sbjct  786648  ............................................................  786589

Query  80068   GCCATCGCAGTAGGTGTTTTATTTCCATCGTTTCAAACTGTCTTATTAACCATTACTGCT  80127
Sbjct  786588  ............................................................  786529

Query  80128   GAAAATCAACGGGGCCAAATTATGGGCCTGGCTGGTTTAGTAATGGGCTCTGCACTAGCT  80187
Sbjct  786528  ............................................................  786469

Query  80188   TGTGGGCCGATTATTTCAGGGATTATTCTCAACTACTTCAGCTGGCGAGGACTATTCATC  80247
Sbjct  786468  ............................................................  786409

Query  80248   GCCTTTATTCTGATTATCTTAACCGTGTTAGCAACAGCTAACTTCACTATTTCTGATGTT  80307
Sbjct  786408  ............................................................  786349

Query  80308   ATGCCGGCTAAGCCCTATCACCTTGATGGTCTTTCCGTTTTATGTACAACTGGATTAATC  80367
Sbjct  786348  ............................................................  786289

Query  80368   GGTTTATTATATGTCATCAGTAGCGCTAATCATCCTACTATCAACCCAATCGGACTCTGG  80427
Sbjct  786288  ............................................................  786229

Query  80428   GGTATCGGATTAGTGAGCTGCCTAGCACTGGGTTATTTTGTCTACCGGCAACTCACCCAG  80487
Sbjct  786228  ............................................................  786169

Query  80488   ACAACGCCACTTCTTAATTTACATATTCTCAGTTACCTTAACTACGATATTGCGGTCGGA  80547
Sbjct  786168  .A............................G.............................  786109

Query  80548   TTGACTGCTATTTCCTATATTTCATTGATTGTCACCACAGTCATCTACCCATTATATTTT  80607
Sbjct  786108  ............................................................  786049

Query  80608   CAAGCTCAATTGAAGTTGACGCCGCTTCTTTCAGGATTAGCATTGGTCCCTGCTGCCGTT  80667
Sbjct  786048  ............................................................  785989

Query  80668   GTGTTAAGCCTTTTGAATCCACTCGCGGGCCGGTTAGCTGATAAAATTGGCTTTAAACCG  80727
Sbjct  785988  ..--........................................................  785931

Query  80728   ACCTTACTCGTTGGCCTAACCATGATTAGCATTGGATGGCTAGCTTTGATTGGCTTCTAC  80787
Sbjct  785930  ............................................................  785871

Query  80788   CAATGGCTGTCATTACCATTGATGATCCTGTGTGCCTGTTTCATCGAAGGCGGCAACGCA  80847
Sbjct  785870  ............................................................  785811

Query  80848   TTTGTCATGATGCCTGCTGTTACACTTGGTGCTAATAGCCTGCCGGATCAAGTGCTCGCT  80907
Sbjct  785810  ............................................................  785751

Query  80908   GACGGCACTGCCGTCACAACCACGATTCGTCAAATTGCGGGCGCGCTGGGCGTCACCCTT  80967
Sbjct  785750  ............................................................  785691

Query  80968   GCAACTCTCCTTTTAAGTGTCGCCGGTTACCAAGTCGTATTTGTTAGTTTGCTCGGCCTG  81027
Sbjct  785690  ..........................................A.................  785631

Query  81028   ACCTTAATTGGTCTTGGCTTAGCCACTCAACTACACCCCAAATAAGCCACAATAAAAAGC  81087
Sbjct  785630  ..............C.............................................  785571

Query  81088   AGGTTAGCGATGATGATTGTCATCGTTAACCTGCTTTTTTAATGCCAGCGTTGCTTAATT  81147
Sbjct  785570  ..A........................................A..G.............  785511

Query  81148   AAGATAAGTCCCCATGTCATTAAACTAAATGTTGAAATGATCGCGCCGATAATTAGTCCC  81207
Sbjct  785510  ............................................................  785451

Query  81208   GGCGCACGATAGACTAAGCGAACTTGGTTAGTCCCTTTCTCAAGTGGCACTGCAAGCATA  81267
Sbjct  785450  ............................................................  785391

Query  81268   TTGCCCATCACTCGTCGTGTACGAACTGTTTGATGATTGACTTGCGCATGCCAACCACTG  81327
Sbjct  785390  ........G...................................................  785331

Query  81328   TCATACGGCACACTTAGATAAAGTAATTGATCAGCGGTCTTAGCTGGTACTACACCAGCA  81387
Sbjct  785330  .....T......................................................  785271

Query  81388   ATCCGACCATTATCTGCCGACAGTTGTTTTAGGTCGATCTTTAAGCGTTGTTGTGCCAAC  81447
Sbjct  785270  ............................................................  785211

Query  81448   TGATCAAAAGCTTGATCGAAATGAACCTGGTCTAAACTAGCCACCTGAATCTTACGAAAG  81507
Sbjct  785210  ........................G...................................  785151

Query  81508   GCTTTAGGTTGCCGACTGGTAATTGTCAGCGTTAGTTGTTGCCCTTTTTGATAGCGACCC  81567
Sbjct  785150  ............................................................  785091

Query  81568   AAACCAATAATCGTGGTCCCATTCAATTCAATCGGTGCTTTATGTGTTCGGCCATTAATT  81627
Sbjct  785090  ....................................A.......................  785031

Query  81628   TTCACTTTGAGCTTTGATAAGTTTTGTTGCGGCAAGTATAGATAAGCATATCCACTTGTC  81687
Sbjct  785030  ........C...................................................  784971

Query  81688   TTAACTTGCGTTGTAAACGTAATTTGCCGACGTTTTTGCGCTTGTAAATCTAATTGATTA  81747
Sbjct  784970  ............................................................  784911

Query  81748   TATTGATAAAATGGTGTCGTTTGTCCCGTCATCGCTTGCATAATTCGATCTTGATTTTCA  81807
Sbjct  784910  ............................................................  784851

Query  81808   AACGGCTCATGTGCTTTTAAAGCCACGTGTGCTAGCTGGTCATTAACCGCAAACCCTAAG  81867
Sbjct  784850  .................C.....G....................................  784791

Query  81868   CCTAACGTTTTATGGGGTTGTGTCACAACCTGTCCTTGCTTAGCAATTAGGTCATATTGA  81927
Sbjct  784790  ............................................................  784731

Query  81928   TTGGCAAATAGTAGGTCAGTCAGCACAGTATGCCCAATCCCGTTAATCCGCCGGGCATTC  81987
Sbjct  784730  ............................................................  784671

Query  81988   TTACTATAAAAACCGAGATTAACCAACATCGTCCGCATCCGCTCATCAAGTGTCGAAGAA  82047
Sbjct  784670  ............................................................  784611

Query  82048   TAATTGTTTAATGTATACTGTCCAAAGGTCAACGCATCATTGTACCCATAATACGGTTCC  82107
Sbjct  784610  ............................................................  784551

Query  82108   TTAAACGCtttttttAAGAGAATCGCTTGGTTATTAACGCGATAGAAATCAGGTGTTTGC  82167
Sbjct  784550  ............................................................  784491

Query  82168   CGTTCAAGCTGTTCAAAGAGTGCTGCTTGGCGTTGGTATTGTTGCGCATAAACAACTTGA  82227
Sbjct  784490  ............................................................  784431

Query  82228   TCGCCCATCGGTAACTTAGTGGTCGTCAAGCGGCCATTAATCACCAGTTCACTAAACGTC  82287
Sbjct  784430  ............................................................  784371

Query  82288   AATACGGCTCCCAGACCAATCACCCATGGTTGCCAACGTGCTCCTTTTTGCCACGCTGCA  82347
Sbjct  784370  ............................................................  784311

Query  82348   AAAATAACGCTAGCCAAAACCATTAGTCCGATTAACAACCAGAGCGATTGTTTCTGCACA  82407
Sbjct  784310  ............................................................  784251

Query  82408   CCACGTACATGTGGCCCATAGTAGAGCGCCAACTGGCCAATGCTGAGCAAGCCACCGACT  82467
Sbjct  784250  ............................................................  784191

Query  82468   ATCAAAATAACCAGGCGTTTCGTTTGACGTTTACCGATTGGTTCAATACTTGCTTCATAG  82527
Sbjct  784190  ............................................................  784131

Query  82528   GCAATCTTGATGAGAACAAATGCCATTAAATAGGTATTCCGATATGGAAACCCTTCTGGT  82587
Sbjct  784130  .....T....................C.................................  784071

Query  82588   TGCTGGAACATGTGCCACATCGTATTAAATGTCGTTACCCAGAAACTTAACGCTAAACTA  82647
Sbjct  784070  ............................................................  784011

Query  82648   ACAATTAAAAAGCCGTTCGACCACTTTGCTTGCCGTCGAATGGTTGGTAGACAGAAATAA  82707
Sbjct  784010  ............................................................  783951

Query  82708   TAGACCGCAAATAACAGCGCTAATGTACTGATAAATAAAGTTGGTTCATGAATTAAGCGT  82767
Sbjct  783950  ............................................................  783891

Query  82768   TGCGTATAATGGCTGCCACCGACTTGAAATTGGCTCAAAACTTCCCAGCCAAACTGCGGG  82827
Sbjct  783890  .................G..........................................  783831

Query  82828   GTTGGATAAAAACTGGTTGCAGCGATTGTCTTTTTCCCAGTCTTCAACATTCCAAGTAAC  82887
Sbjct  783830  ............................................................  783771

Query  82888   GACGGCAATAACACAACTGCTGTTGTGCCCCCCGCAATCAATGACGCCCAACAAAACTGC  82947
Sbjct  783770  ...........T................................................  783711

Query  82948   CAGATAGCCTGCCGCCAGTGAACCACTAGTTGCCACCAAGACTGTTGGGGTTGTTTCCAT  83007
Sbjct  783710  ............................................................  783651

Query  83008   TTGATTAACAAACTAATTGCATACAAAACGGCAAATAGACATGACATATAACCCAAGTAA  83067
Sbjct  783650  ............................................................  783591

Query  83068   TAGTTGGTAAAGATAGTGGCAACCAACATCCAGATATATAAGCCAGGACGCCCTTTTAAA  83127
Sbjct  783590  ............................................................  783531

Query  83128   AATAGCCGTTCTAATCCTAAGATGACCAGTGGGAGGAAAACCAGAGCGTCTAACCACATT  83187
Sbjct  783530  ........................................T...................  783471

Query  83188   AGGTTATAAAAGTTCATTGCCACAAAGCCACTTAAACTATAAGCTGTTGCAAAAATTAGC  83247
Sbjct  783470  ............................................................  783411

Query  83248   GCGGAAAAATGATATTCAGGCTGACGCGTCTTTAGAAAATGGGCCATCGTTAAACCCATT  83307
Sbjct  783410  ............................................................  783351

Query  83308   GCCCCAATCTTCAAAATAATGACATACCCAACCACCACTGGCAACTGGCTATTCGACCAA  83367
Sbjct  783350  ............................................................  783291

Query  83368   AATAGGAGCAGTAAATTAAAAGGACTGATTAAATAATAAGCCGCTAGCGGTAATATATCG  83427
Sbjct  783290  ............................................................  783231

Query  83428   CCACCCAGTGAAAGTGAAAATGAATACGTACTGAAATTCATCTGGGCCATTTGCCGTTTA  83487
Sbjct  783230  ..............C.............................................  783171

Query  83488   AACTCTGCCAAAAAGGGCATATATTGGGTACCGAGATCACTAATCAATAAATTATGCCGT  83547
Sbjct  783170  ............................................................  783111

Query  83548   CCAAACGGCACAATTTGGAGCATTGCATATAGCCCCACCATTAATAACATGGGAACTAGC  83607
Sbjct  783110  .....T.....T................................................  783051

Query  83608   ACACTCAATAAATAGTAACTGACAGCTGTTTTATTTGTTCTCTTCATCTGACTCACTTCT  83667
Sbjct  783050  ............................................................  782991

Query  83668   TTTGCCTTTTCTATAGAATAATACACACTCTAAACAAAATAAGCCACCCAGACAATTTGT  83727
Sbjct  782990  ..........T.................................................  782931

Query  83728   CTAGGTGACTTATTAGTAAGTTGCTTACTTCATCATACCGAGGGTGACCCCACCGACAAT  83787
Sbjct  782930  ............................................................  782871

Query  83788   GACTAATAAACAGCCAAGTGTGACGTAAACCATTTCttttttcgttttttGTTCACCCAA  83847
Sbjct  782870  ............................................................  782811

Query  83848   TAGGTAAATACTACCGATTGTTGAGATGATAATGCCACATTGTGATAATGAATAGCTAAT  83907
Sbjct  782810  ............................................................  782751

Query  83908   TGCTAGACCAATATCATTCATTGAAATCAACATAAATAAGTTCCCAAGACCCCATAATAA  83967
Sbjct  782750  ............................................................  782691

Query  83968   ACCAGTACTAATGTTGAGTGCTGTTTTCTTATTGAAGACTGCTGTCCCAATGCCAACACC  84027
Sbjct  782690  .......................................C....................  782631

Query  84028   GGCAAAAATTGCAGCACCGACGAACATCCCAATTGCTTGTGGTAAAACAATTGATGTTGC  84087
Sbjct  782630  ......G....................T................................  782571

Query  84088   GCCAATGTGTGACCAGTTAACGATGATTGTGTAACCACCATAACCGATTGTTGATAAGAT  84147
Sbjct  782570  ............................................................  782511

Query  84148   TAATGCTCTAAAACCACGTGCAAATTGTGTATCTTCTTTAGCAGCAACACTGCTCTTCGG  84207
Sbjct  782510  ............................................................  782451

Query  84208   ATCCTTCATTGAAGTTAACGTGGCACCAGCGATTAAGATCACTAATGCAGTAATCCCGAA  84267
Sbjct  782450  ............................................................  782391

Query  84268   GATGTAATCGTGCGTTGTCTTCCATTCATGGAATAACAAAGCACCTGCTAAAGTGTTTAC  84327
Sbjct  782390  ......................................................A.....  782331

Query  84328   AATCAATTGCATCCCGGTTGATAATGGGACTGTCTTAGAAACACCCATCGCTTGCATTGA  84387
Sbjct  782330  ............................................................  782271

Query  84388   TTGGAACTGTTGTCCTTGACCAATGCTCCAGAATAAACCGGAAATGATACCGATTACCAT  84447
Sbjct  782270  ............................................................  782211

Query  84448   AATCCGTAAGTTTAAAGCGGGTTGTAATACTAAAAAGGTACCGATTCCAAAAACCAGCGC  84507
Sbjct  782210  ............................................................  782151

Query  84508   ACCAATTGTCATTCCTAAGGTTTGTTGATAGGCATTCCCGCCAAGTTTGCCACTCACTAA  84567
Sbjct  782150  ............................................................  782091

Query  84568   CCCGATACTACCCCATGCAAGTGCAGGGATTAATGCAATTAAAATAGCCATTTATAAATT  84627
Sbjct  782090  ............................................................  782031

Query  84628   CCTCTTCTTCTCTAAAGTACAAGAATCCATTATACATAGTTTTATATCCGCTGGCTAGTA  84687
Sbjct  782030  ............................................................  781971

Query  84688   GGAAAACGGCACCATTCAATCGTTACCAGCCTTCACTACCGTCATGTAAGCAACTGTCCC  84747
Sbjct  781970  ............................................................  781911

Query  84748   AGTCGTGATTGCGCTTACGTAAATTTTACGTAAAAAAGCGttttttttAGTaaaaaaaTC  84807
Sbjct  781910  ............................................................  781851

Query  84808   AACGATAAGCGTTTTCTTACCGTTGATAACCTTAATGTTTTCGCTTTGCATGTTGTAGGA  84867
Sbjct  781850  ............................................................  781791

Query  84868   CTTGATATAACAGGACGCCAATCATCACCCCTAATGTATTAAACATGAGATCATCAATAT  84927
Sbjct  781790  ............................................................  781731

Query  84928   CTGCCATGCCAGTCCCTAAAACAAACTGGGCGGATTCAATACACAGGGATAACAGAGCCC  84987
Sbjct  781730  ............................................................  781671

Query  84988   CTTCAATAATCGTAATCAACCAATCCCCTTTGCGCTGTGTCAATGACCGTCGCAATAAAC  85047
Sbjct  781670  ............................................................  781611

Query  85048   CAAACGGGATAAACCACGCAATGTTCCCGTAGAAGTTATACCAATAATCAATCTGGGCGG  85107
Sbjct  781610  ............................................................  781551

Query  85108   GCGCTTGCCGTAACTTGAAAGTCTCAACAAACGGTGTCAAATTAATTTGGCTAAGTGGTC  85167
Sbjct  781550  ............................................................  781491

Query  85168   GTTGCAAATGGAGCTGCATTTGCCACGGATAATAAATATGCCGTAAAACCGTTAATGAGA  85227
Sbjct  781490  ............................................................  781431

Query  85228   CCAATAAGGCAATATAAAACACAAATAACAATAGTTTCAGTTCTGGGAGAAGCTGTATTT  85287
Sbjct  781430  ............................................................  781371

Query  85288   TGCGTCGTTTCATTAATAAGTACCCTAACCGGCACACAATAAAAACCAAACAATACAAAA  85347
Sbjct  781370  .........................C..................................  781311

Query  85348   TCGTCTTATCTAAACTCTCCACCGTCAATTTGATGAGTGGTAAATGATTATACTGTTCCC  85407
Sbjct  781310  ............................................................  781251

Query  85408   CCCAAGGGAGGATCCATTGTTCATAAATACGCCCAAGAAATACCAAAAAACCAACCTCAC  85467
Sbjct  781250  ............................................................  781191

Query  85468   TTATTCCACTAATTTAACCTATCTGTTCATTATTCAATGAGTAATTAAGTCCATTATAGC  85527
Sbjct  781190  ............................................................  781131

Query  85528   TGttttttttCAATAAATAACGCTTAATTACTCGACTAAAGTGAATCTTAAACTATTAGG  85587
Sbjct  781130  ............................................................  781071

Query  85588   TATCGACTGCCCAACTTTAGCCCGATGTGTGCCTACTGTGCTATGCTATAATAGAAGTTA  85647
Sbjct  781070  ............................................................  781011

Query  85648   CTATAACTTGAAACAGGAGCCTTTTATGAAAGTTCTATTATATTTTGAAAGTGAAAAACT  85707
Sbjct  781010  ............................................................  780951

Query  85708   ACTCGCTAAATCTGGAATTGGGCGGGCGTTGGATCATCAAAAACGCGCGTTAACCAAAAT  85767
Sbjct  780950  ............................................................  780891

Query  85768   GGGGATTGACTATACGCTTGATCCGAATGATCAAGATTACGATATCTTACATATCAATAC  85827
Sbjct  780890  ............................................................  780831

Query  85828   ATACGGACTCAAAAGCCGCAGTGTCATCAAAAAGGCGCGTAAAATGGGCAAACCCGTCAT  85887
Sbjct  780830  ................................................G...........  780771

Query  85888   TTATCATGCACATTCGACCGAAGAAGATTTTCGCAACTCCTTTGTTGGTTCCAATCAACT  85947
Sbjct  780770  ............................................................  780711

Query  85948   CGCTCCATTTGTTAAACGGTACCTCGTTAGCCTCTATCAACAAGCCGACCACTTAATTAC  86007
Sbjct  780710  ............................................................  780651

Query  86008   CCCCACCCCTTATTCAAAATCATTATTGGAAAGCTATGGTCTAACCAACCCTATCGCTCC  86067
Sbjct  780650  ............................................................  780591

Query  86068   CATTTCAAACGGCATTGATTTAGCTAAGTATCAAGCCACACCAGCTAAAGAAGCTGCTTT  86127
Sbjct  780590  ............................................................  780531

Query  86128   TCGGAATTTCTTCCATTTAAAGCCTGATCAAAAAGTGATTATCTGCGTCGGCCTCTTCTT  86187
Sbjct  780530  ............................................................  780471

Query  86188   TAAACGCAAAGGGCTTCTCGATTTTGTCGAAATCGCCAAAGGTCTACCCGAATACACCTT  86247
Sbjct  780470  ............A...............................................  780411

Query  86248   TATCTGGTTTGGAGATGTACCCATGTACAGTATTCCAGCCAATATTCGCCGGATTGTCAA  86307
Sbjct  780410  .......................................A....................  780351

Query  86308   ACAGGATCATCCCGACAACGTCATCTTCCCTGGTTATATCAAAGGCGATATTATCGAAGG  86367
Sbjct  780350  ............................................................  780291

Query  86368   CGCGTATGCCAATGCTGACTTATTTTTCTTCCCTTCTTATGAAGAGACTGAAGGGATTGT  86427
Sbjct  780290  ............................................................  780231

Query  86428   CGTCTTAGAAGCCCTTGCAAGTCATCAAAAAGTATTGGTGCGCGATATTCCGGTTTACCA  86487
Sbjct  780230  ............................................................  780171

Query  86488   TGGCTGGCTTGCCGATCAACAAAACTGCTACATGGGTCACACTAACGCAGAATTCAGTCA  86547
Sbjct  780170  ............................................................  780111

Query  86548   ACTCATCCAAGCGATGGTCACTAATGCCGTTCCCGATTTAACAGCTCAAGGCTACCAAAC  86607
Sbjct  780110  ............................................................  780051

Query  86608   TGCGCAGTCTAAGAGTATTACAGAAATCGGCCATGAATTACAAGCCGTTTATCAACATGT  86667
Sbjct  780050  ............................................................  779991

Query  86668   TTTGGCGCCAGATCAACTGAATCCAAAGTACGATGCCATCATGCGGCCCGCGAAACGTTA  86727
Sbjct  779990  ............................................................  779931

Query  86728   AGTTTCTGTTTAAACTTTAAACTGCTATTTGCGCTAATGCCGCCCTCGGGTTAAAATAAG  86787
Sbjct  779930  ............................................................  779871

Query  86788   GCATTAGCGCTCTTTTAGTTCTGTTTTTTGAAAGGATGTCACATTATTTGAAACTCACAA  86847
Sbjct  779870  ............................................................  779811

Query  86848   AAATTAAATCATTCCTATCCACGAGATTAGGCTTCATGAGTTTGTTAGTCTTTTTATTTT  86907
Sbjct  779810  ............................................................  779751

Query  86908   GGCTAAAAACGTTATTCGGGTACTTCACCGATTTTAACCTCGCAGCTAGTGGCTTCTTAC  86967
Sbjct  779750  ............................................................  779691

Query  86968   AAATTGCTATTTTAATCTTTAATCCGGTCGCGACGACGCTCCTTTTATTCGGCATCATTC  87027
Sbjct  779690  ............................................................  779631

Query  87028   TTTATGTTCGCCAGCCGCATCTCAGTTATTGGTTGGGCTTGATTATCTATGCCGCCAACA  87087
Sbjct  779630  ............................................................  779571

Query  87088   CCGCTCTTTTATATTTTAATGTCATCTATTACCGGCAATTCACCGATTACATGACCATCA  87147
Sbjct  779570  ............................................................  779511

Query  87148   ACACCATCTTAGGGTATTCAAAAGTTTCAGCTGGGCTCAGCAAAAGTTCACTGGCCCTCA  87207
Sbjct  779510  ............................G...............................  779451

Query  87208   TGAACTGGCATGATGCGCTGTATTGGATTGATATTATTGTCTTAGCCTTGCTGATTTTAA  87267
Sbjct  779450  ............................................................  779391

Query  87268   CCAAGGTCATCAAGATCGACAAACACGCATTTAATCGGTGGTGGGCCTTCAGTATTACCT  87327
Sbjct  779390  ............................................................  779331

Query  87328   CATTGGCCGTCTTATTATTTGGCATCAACCTTGGCTTAAGTGAAATCAGCCGACCTCAAA  87387
Sbjct  779330  ............................................................  779271

Query  87388   TTTTATCACGGACGTTTGATCGGAACTACATCGTTAAGTACCTCGGCATCGACACCTTCA  87447
Sbjct  779270  ............................................................  779211

Query  87448   CCGTCTACGATGCTTTCAAGACTACTCAGAATAATCAAGTGCGTGCCCAAGCTGAGAGTT  87507
Sbjct  779210  ............................................................  779151

Query  87508   ACGACTTAGATCCGGTGCTCGACTTTATGAAAGAGCATTACGCTGCACCGAACGCTGAAT  87567
Sbjct  779150  ............................................................  779091

Query  87568   ACGCAGGCGTTGCGAAGGGCAAGAACGTCATTGTCATTCATTTAGAGAGTTTTCAACAAT  87627
Sbjct  779090  .............C..............................................  779031

Query  87628   TCCTAATCGACTTTAAGTTCGAAGGCCGCGAAGTAACGCCATTTTTAAATAGCCTCTATC  87687
Sbjct  779030  ............................................................  778971

Query  87688   ATGATCAAAATACATTAGGTTTTGAAAACTTCTTCCATCAAGTTGGCCAAGGTAAAACCA  87747
Sbjct  778970  ............................................................  778911

Query  87748   GTGATGCCGAAAACATGATGGAAACCGGCGTCTACGGTCTACCACAAGGCTCAGTCTTTA  87807
Sbjct  778910  ............................................................  778851

Query  87808   CAACGCTTGGTTCGGATAACACCTTCCAAGCTGCCCCATCAATCCTCAAGCAAAACGGTG  87867
Sbjct  778850  ............................................................  778791

Query  87868   ACTATACGAGTGCCGTTTTCCATGGTAATGTGGGCACCTTCTGGAACCGCAATAACGTCT  87927
Sbjct  778790  ............................................................  778731

Query  87928   ACAAGAACTTTGGCTACAACTACTTCTTCGATTCTTCCTACTTTAACACCGATCCTGATA  87987
Sbjct  778730  ............................................................  778671

Query  87988   ACGTCTTACAATACGGCTTGAAGGACAAATTATTATTCGGTGAATCGATTAAGTATCTCG  88047
Sbjct  778670  ............................................................  778611

Query  88048   AACAGCTACAACAGCCGTTCTACACGAAATTCATCACCGTCACCAACCATTTTCCATTCC  88107
Sbjct  778610  ............................................................  778551

Query  88108   CATTACCCGAAAAAGACGGTGACTTCCCCCGTGCCACAACTGATAATACAGCGGTCAACA  88167
Sbjct  778550  ............................................................  778491

Query  88168   ACTATTTTGCGACCGCCCATTATCTTGACCAATCCCTAGAAGAGTTCTTCAATTATCTTA  88227
Sbjct  778490  ............................................................  778431

Query  88228   AAGCCTCTGGGCTCTATGATAATTCAATGATTGTCCTCTATGGTGATCACTACGGTCTTT  88287
Sbjct  778430  ............................................................  778371

Query  88288   CGAATTCTGATAATAAGGCCTTACTCAGTGTACTAGGCCGCGACCCAGAAACGTGGACCG  88347
Sbjct  778370  ............................................................  778311

Query  88348   ACTACGATAACGCCCAACTACAGCGTGTGCCTTACATGATTCACATGAACGGTTTAAAAG  88407
Sbjct  778310  ............................................................  778251

Query  88408   GCGGTATCCAAAAACAATATGGTGGCGAAATCGATGCGTTACCAACAATGCTTCACTTAC  88467
Sbjct  778250  ............................................................  778191

Query  88468   TCGGGATTGATAATAAAAATTACGTCCAATTCGGCACCGATTTATTATCACCACAACATG  88527
Sbjct  778190  ............................................................  778131

Query  88528   ATCAAGTCGTGGCTTTCCGAAACCATAACTTTGTCACCCCTGATTACACAGTACTCGATG  88587
Sbjct  778130  ............................................................  778071

Query  88588   GCACCATCTACAATAATCAGGATGGGACAGAAGTAACTGAACCAACAGCTAGGTTGCAAA  88647
Sbjct  778070  ............................................................  778011

Query  88648   AACAAGTCGCTGCTTGGCAGAAACAAGTGAACCACGAATTGAGTTTGTCGGATTCAGTTA  88707
Sbjct  778010  ............................................................  777951

Query  88708   ACGAAAAGAACCTATTACGTTTCTATACACCACAAAGTTTTAAACCAGTGAACCCTGCCG  88767
Sbjct  777950  ............................................................  777891

Query  88768   ATTATAACTATCTGACTGGCTATCAACAGCTTGTCGATATTCAAAATAAATTAGGGGCTA  88827
Sbjct  777890  ............................................................  777831

Query  88828   ATTCAACCAGTTTATTCTCGCAAAATGGTGATCAATCGACTGTTGGGCTCTTTAAAACCG  88887
Sbjct  777830  ............................................................  777771

Query  88888   ATGCTCCAGAATTAGCGGGTGATCAATCAAGCCTCACGGAAGTGCCAAAATCAAAGGCCC  88947
Sbjct  777770  ............................................................  777711

Query  88948   TGAAAAAAGAGTCTGATGCAACAGCAACTAGCGATACGGAATAATCGTCaaaaaaaa-CG  89006
Sbjct  777710  .........................................................A..  777651

Query  89007   CAAGGACAACATATATTGTCCTTGCGtttttttGACGTTAGCTAATCACCTGCGATTGAA  89066
Sbjct  777650  ............................................................  777591

Query  89067   AACTATTAAAAACGGATTCCTGAGTCGTTGTCATGATTACGATAATTTGAAACTGCGCTG  89126
Sbjct  777590  ............................................................  777531

Query  89127   CTACCGCTCTGACATCATTTAATAATTGGCGAGCATCCGTTGGTGGAAGTTCATCTAAGA  89186
Sbjct  777530  ............................................................  777471

Query  89187   AATGCTTGACCACCACGAGTCGCTGGTAGCTTGCTAAACCGCGAATCAATTGAATCCAGA  89246
Sbjct  777470  ....................T......G................................  777411

Query  89247   ACTGATCGACTGGCGGTAATTCGGTGCCCAATAAACTCCGACTGCGCTTTAAATGCTGTT  89306
Sbjct  777410  ............................................................  777351

Query  89307   CAATCAACATTTTTAACGTTGGTGCAAGCTGCTTTTTAGGAAGCAACAAGTTATCCCAAC  89366
Sbjct  777350  ............................................................  777291

Query  89367   CGGACATAAAGGGTAGAATCTTAGGCGCCTCATAATCAATGACATATGGGGGTTCAGGTG  89426
Sbjct  777290  ............................................................  777231

Query  89427   ATTCAAGGCTCTGCTGAATCATCTCCGGTTGACTAAAATAGACCTGTCCAAGTGCTAAGG  89486
Sbjct  777230  ............................................................  777171

Query  89487   GTTGTTTATTTAGCATTTCAATCACGCCTTTCTCATTTTCCTAAAGCGAGTAACTTGGCA  89546
Sbjct  777170  ............................................................  777111

Query  89547   CCAACCAATAATGTAGACTGGTGCAATTAGACTGATAAATGGTGCCCATAGTTGGGCGAA  89606
Sbjct  777110  ............................................................  777051

Query  89607   TACTTGATTGGTTAAATTCTGCTTGGTGCTCTCATGCAAAATCGGATTCAATAACGAATG  89666
Sbjct  777050  ............................................................  776991

Query  89667   ACTACTAAAGTCAGTCAGATGATTTTTAAATAACGGTTGAAATGCTCGGGGACCTTGTAT  89726
Sbjct  776990  ............................................................  776931

Query  89727   TGGTCGCAACGGATTTTGTAGCCACTGTTGATTAATCAGCTCTAATCCGCGCCAATAGTA  89786
Sbjct  776930  ............C...............................................  776871

Query  89787   GGAATTGACTAATAACCAACCTAAAATCACTGTCACGCTTGCGCTGATTAGTAAGCAAAG  89846
Sbjct  776870  ............................................................  776811

Query  89847   CGCCGTTAACGTATAATAATTGACAATTGTATGTCGCGACCAATTCGCACTAGTGAAAGT  89906
Sbjct  776810  ............................................................  776751

Query  89907   ATCGATATCCTGACGCATCTTCTTAAACGCTTGCCAAGTCAAAATACCAATCACAAGTGC  89966
Sbjct  776750  ............................................................  776691

Query  89967   GATAACGATAGTCAGCACTACCGCGATAAATTGATAGCGTCCCAGTAAGACTTCTTTACT  90026
Sbjct  776690  ................................................A...........  776631

Query  90027   TTGAACCAGATGTGTCAGGGGGTTAGTCCCCTCTTTAGTTGTGTTAAAGTTGGCTAATTG  90086
Sbjct  776630  ............................................................  776571

Query  90087   CTTTTTCAACTGGTTGAGGTCATGTCGTTCTAAACTGATCAAGCTCAGCGCAATCAGCAT  90146
Sbjct  776570  ............................................................  776511

Query  90147   GACGCCTAAAAAGAGGCAATCCACGAGATAGATTAACAAAGATTGGCGTAAATAATACCG  90206
Sbjct  776510  ............................................................  776451

Query  90207   AATATTAGCTGGAATTGATTTAATGAAGAACATGACCCACCTCCTAATAAAGATAGTGTA  90266
Sbjct  776450  ............................................................  776391

Query  90267   AAACTAAAGTATGAAAATTATATGAACTCTGTGGTaaaaattaaaaaaaaCGCCTTAATT  90326
Sbjct  776390  ............................................................  776331

Query  90327   AAGACGtttttttAGTTCCCTTAAATTGTCTTTTCTTTTCTTTGAATCATTAACCAATAA  90386
Sbjct  776330  ............................................................  776271

Query  90387   ACAAGTGCTGTCAGCCCCATTGCGATAAACGTTGCCCCCGTATAAGCGTGAATAATCGCG  90446
Sbjct  776270  ............................................................  776211

Query  90447   AATTGATTTAAGACCAAGTAGCTGACCACCCCAATGACCCATGCAATCATGGCTGTCAGA  90506
Sbjct  776210  ............................................................  776151

Query  90507   TGATATCCTTTGGTGTACCAGTATGGTCCAGCAACTTCATTGAGCGCACCAACATTGTAG  90566
Sbjct  776150  ............................................................  776091

Query  90567   TGCCGCCGTCTAATAATGAAGTAATCCACCAAGAAAACTGCGATTTCAGGTCCTAAGAAC  90626
Sbjct  776090  ............................................................  776031

Query  90627   ATCCCAATACTATCAAGGAAGGTTTCGAAAGTGGTTAAAAATGAGGCAACATAGACCGGG  90686
Sbjct  776030  ............................................................  775971

Query  90687   ATAAAGGTCATCACCGTTGCCAATAACGTCACGACCCACAATGCCGGCGTTAATTTAAAT  90746
Sbjct  775970  ............................................................  775911

Query  90747   TTCGGAAAAATATTGGTTAAAGCCGATCCCGCAGCCATTAGATTCACCGCATTAGCTGTC  90806
Sbjct  775910  ............................................................  775851

Query  90807   GTACTGGTAATCACGATCACTAATAACGCTAAAACACCTAACCCTAATTTGGCCGCAATG  90866
Sbjct  775850  ............................................................  775791

Query  90867   GTGCTTGGATCCGCGTTGTTCGGGTCAAAATGATTTAACGTAATCGCTGTGGCAATTGTC  90926
Sbjct  775790  ............................................................  775731

Query  90927   GCCGTTAACCCGATGAAAGCAAACCAGAACAGGCCAATATTGGCGCCTAAGAATGAATAG  90986
Sbjct  775730  ............................................................  775671

Query  90987   CCAGTGGCTGCTTTCTTGTTCTTTGAAAAACGACTGAAGTCCGCAGCAGCGGTTACCCAT  91046
Sbjct  775670  ..T.........................................................  775611

Query  91047   GCAAGGTTAAACGCTGCTAGGATATCGACCGCTTTCCCAAATTCAAGCCGCAAGTTACTG  91106
Sbjct  775610  ................................C.......................G...  775551

Query  91107   GCTGGCCGCCACGCCGCTAAGTCTTTGAACGGTACCATTTTGAAGACAATGATTGATTCC  91166
Sbjct  775550  .....T.........A............................................  775491

Query  91167   CAAGTGACTAAGATAATCACTAAGATGATGCCAATTCGTTCAATCCAGCGGACGGATTTT  91226
Sbjct  775490  ............................................................  775431

Query  91227   TCACCGAGTGAAATACTGATTAAATGCAGGACAGACATGATTAGAATCCCAACAATCAAG  91286
Sbjct  775430  ........C.............................A.....................  775371

Query  91287   CTCATCCGGTTAGTGGCTGCATCGTTGCCCGACCAGCCCATGATTTCCTTGATGATGAAG  91346
Sbjct  775370  .............................T..............................  775311

Query  91347   CTCACTGAAGTTGCTGCAATATACGTATTCACCGCAGCCCAACCGATGAATTGTACCACA  91406
Sbjct  775310  ............................................................  775251

Query  91407   TTGATAATCGATGGCAAGACGGATCCCTTCACGCCAAATGAGGCCCGCGTTAGCCCCATC  91466
Sbjct  775250  ............................................................  775191

Query  91467   GCCCCCACACCAGTTTGATACCCCATGTAGGAGGCCAGTGCAAGCAAGACGTACGATAAA  91526
Sbjct  775190  ............................................................  775131

Query  91527   CAGCCAACAACTAGTAACAACGTAGACCCTTGAATCAAGCCAGTTGCCGCAATAATGCCG  91586
Sbjct  775130  ...T........................................................  775071

Query  91587   CCGATAAACCAAGTGCCGTTATTCGCATTTGCACCAATCCAAGTTGCGAACAAATCCCAA  91646
Sbjct  775070  ............................................................  775011

Query  91647   CTGCCCATCGTTCGTGCGTCCTTGGATACTGCATGAATTGTTTGTTGCTTTGTCATTTTG  91706
Sbjct  775010  ............................................................  774951

Query  91707   ATACCCTCCACTTGGTTAATTGCATTaaaaaaaGACCTACTCCTAGACAGAGCAGGTCCA  91766
Sbjct  774950  ............................................................  774891

Query  91767   CTAATGTACTTGTTAACCGCTCCTTTGTCAGCCTCACTGGACTGCCCTTAAAAGGATTTA  91826
Sbjct  774890  ............................................................  774831

Query  91827   TATTTATAAGCATTGTATTAAACTTACTTGCCAAAGTCAACTCATGATTGTTATACTCAC  91886
Sbjct  774830  ............................................................  774771

Query  91887   TAATaaaaaaaGCGAGGTTGGATAAAATGCTCATTCAAAACGTGCACATTGAGAATCAAG  91946
Sbjct  774770  ............................................................  774711

Query  91947   AATCATTGCAGTCAATCAGAATTGAAAACGGGATCATTACAGCAATTGAGGCACAGCTAA  92006
Sbjct  774710  ............................................................  774651

Query  92007   TACCGCATCCTAATGAGCAAGTCATCGACGGACATGGTCAATTGGCATTACCGCCATTTG  92066
Sbjct  774650  ............................................................  774591

Query  92067   TTGATCCTCACGTCCATCTCGATTCAACTCTCACCGCCGGCCAGCCTGAATGGAATGAAT  92126
Sbjct  774590  ............................................................  774531

Query  92127   CTGGAACCTTGTTTGATGGCATTCGGATTTGGTCCGAACGCAAAAAGGATTTAACCCACG  92186
Sbjct  774530  ............................................................  774471

Query  92187   ACGACGTCAAACACCGCGCAATTCAAGCACTGAAATTACAAGCCAGCCATGGGATTCAAT  92246
Sbjct  774470  ............................................................  774411

Query  92247   TCGTCCGCTCACACGTTGACGTGACTGATCCAGACTTAGTTGCGCTCAAAGCCTTAATCG  92306
Sbjct  774410  ............................................................  774351

Query  92307   AGGTTCGCGAAGAAGTCAAGGATTGGATGACGTTGCAACTGGTAGCCTTTCCTCAAGAAG  92366
Sbjct  774350  ............................................................  774291

Query  92367   GGATTCTTTCTTTTCCAAATGGCAAAGCATTAATGACCAAAGCTGCCCAATTAGGGGTTG  92426
Sbjct  774290  ............................................................  774231

Query  92427   ATGCAATCGGTGCTATTCCACATTTCGAATTTAATCGCGAATATGCCGTCGAATCCTTGA  92486
Sbjct  774230  ............................................................  774171

Query  92487   AGTTTGCTTTTGAACTCGCTCAAGAATATGATTTACTATTCGACGCACATACCGATGAAA  92546
Sbjct  774170  ............................................................  774111

Query  92547   TTGATGATCCCAATTCACGTAGTCTTGAAACAGTCGCGACTCTCGCCCTTGAAACGGGGA  92606
Sbjct  774110  ............................................................  774051

Query  92607   TGAAAGACAAAGTGACGGCTTCACACACAACTGCCATGGGCTGTTACAACGATGCCTATA  92666
Sbjct  774050  ............................................................  773991

Query  92667   TGTACAAATTGATGCGGCTGTTAAAAATGGCGGATTTAAACTTCATCGCCAACCCACTTG  92726
Sbjct  773990  ............................................................  773931

Query  92727   TCAACCTATTTCTCGGTGGCCGTTTTGACACTTATCCGAAGCGCCGTGGTTTGACGCGCG  92786
Sbjct  773930  ............................................................  773871

Query  92787   TAAAAGAACTGACTGCCAACGGGCTAAACGTCGCTTTTGGTGAAGATGATATTCAAGATC  92846
Sbjct  773870  ............................................................  773811

Query  92847   CATGGTACCCAATGGGCGATGGCAACATGCTTGATGTGTTGTATAGTGGTCTACTGGCAA  92906
Sbjct  773810  .................................................C..........  773751

Query  92907   CCCAAATCATGGGCCATACTGAAATCATGAATGCCTATCGCTTCATTACTTACAATGGTG  92966
Sbjct  773750  ............................................................  773691

Query  92967   CTCGTGCAATGCACGTCCTTGACCAATATGGTCTCGAAGTGGGTAAACCCGCCCACCTGA  93026
Sbjct  773690  ............................................................  773631

Query  93027   TTCTAATGGATAGCGACAACTTCTACGAGGCTCTCAACAAGCGCGCCGCTGTTACCCTCT  93086
Sbjct  773630  ............................................................  773571

Query  93087   CAATGCACGCTGGCGAAATCATCAGTGAAACCCAACCAGCTCAAACGCAATTGCATATTT  93146
Sbjct  773570  ............................................................  773511

Query  93147   AATCTAAAAAATAGGCGTCACGACAATTTAATCCTTGTCGTGACGCCTATTTAAATTGGT  93206
Sbjct  773510  ............................................................  773451

Query  93207   TTAGCTTTCACTTGTCACAATCGTTTCATCTGGGAAAGTTAAGGTAAAAGTGGTCCCTTG  93266
Sbjct  773450  ............................................................  773391

Query  93267   TTCAGGAATACTTTGGACCTCAATCGTCCCATAATGTAACTGGACGAGTTGGTGGACAAT  93326
Sbjct  773390  ............................................................  773331

Query  93327   CGCCAACCCTAAACCAGATTCACCATATTTGGTATTCTTACGTGATGGATCTGCTTTGTA  93386
Sbjct  773330  ............................................................  773271

Query  93387   ATACCGTTCCCAAATATTTTTGACTTGTTCGTCCGTCATTCCGATACCGGTATCGCTAAT  93446
Sbjct  773270  ............................................................  773211

Query  93447   CGTTAAGATTGTTTCGTGGAAACCAGCTTCCGCAGTCACCGTAATTTGCCCATTTTCTGT  93506
Sbjct  773210  ............................................................  773151

Query  93507   AAACTGAATGGCATTTTGCATGATGTTAAACATCACTTGGACAAAACGGTCATAGTCGGC  93566
Sbjct  773150  ............................................................  773091

Query  93567   ATAGATTGGGACATTCTCTTGGGCGTCCAAGATGAGCGTATCACCGGCTTCAGTCGCCTT  93626
Sbjct  773090  ............................................................  773031

Query  93627   CTTCTCGAGTTGCTCTTGAATATTCTGGATAGCTTCCACCGCATTAAACGTTTGCGGGTT  93686
Sbjct  773030  ............................................................  772971

Query  93687   CAATTTAATTTGGTTAGTCCGAATCTTTTCATAATCCAGGTTCTCGTTGACTAAGCGAAT  93746
Sbjct  772970  ............................................................  772911

Query  93747   GAGTCGGTTGGTTTCATTTTGCATTAATGAAATACTCTTGGCGCGCATCTCTTCTGGAAT  93806
Sbjct  772910  ............................................................  772851

Query  93807   CGCATCATATTGCAACCCTTCTAACAGACCCTTAACGGTCGTTAAAGGCGTCCGCATTTC  93866
Sbjct  772850  ............................................................  772791

Query  93867   GTGAGCAGCGTCGGCCATGAATTGCCGCCGGCGATCTTCTTGCCGCTTAATTTCCTCTTC  93926
Sbjct  772790  ............................................................  772731

Query  93927   AGATTCATTCAACGAATGCACCATCTCATTAAAATCGGTGGCCAAATCATCCAATTCATC  93986
Sbjct  772730  ............................................................  772671

Query  93987   TTTACCAGGATTCTTAATCTGAACATTAAAATCTCCTTCAGCAACTAGGTGGGTCGCATT  94046
Sbjct  772670  ............................................................  772611

Query  94047   TCGTAAGCGATTAATCCGACAAATTTGATACCGTGCTAAGACGTAACTCAACAGAATCCC  94106
Sbjct  772610  ............................................................  772551

Query  94107   ACCGATTGTCGATAGTAAAAAGGCAATCAAGAGGTTCTTGCGCATCGTTGTCAAACCAGA  94166
Sbjct  772550  ............................................................  772491

Query  94167   TTTAACGGTTTGTAGTGGTGCTGCCACCCCAATCACGTAAATCAGTTTGTTATTGTAAAA  94226
Sbjct  772490  ............................................................  772431

Query  94227   AACGGGTTTGAAGACCACTAACTGTTCTTGCTTATTGTTATTCACTTGGTGCGAATCACG  94286
Sbjct  772430  ............................................................  772371

Query  94287   ACTTAAGCTCAGCCGTTGAATCTGGCCATTCTTTAAATGTTTCCAATATTGTTTCTTGAC  94346
Sbjct  772370  ............................................................  772311

Query  94347   CGAAACTTTAGGATCCGGGGTAGGATACACCATCTCGTTTTCGGCGTTAAAGAAATTAAA  94406
Sbjct  772310  ............................................................  772251

Query  94407   CCCAACGTGTTGTTGGGAAAGGATTTGTTGACTATCAATAATGAATTGGGTCGACAAGGC  94466
Sbjct  772250  ............................................................  772191

Query  94467   CGCTTGAGACCCCTGTTTGAAAGCTTCACGTTCAATCACATCCGCGTAACCTTCTAGTTG  94526
Sbjct  772190  ............................................................  772131

Query  94527   ATCCCAGGTGCTCTCATAAGCGGTCCTTGTCGAATATTGCGTAAACGCAATCCCCACAAT  94586
Sbjct  772130  ............................................................  772071

Query  94587   AATAATGGTCGTCATAATGACGCCGAAAAATGCCAACATCCATTGATAAATAAGCTTCAT  94646
Sbjct  772070  ............................................................  772011

Query  94647   TCGCGCGCTGCGTCTGAATCATCAAATTTATAACCGACACCCCAAACGGTCTGAATCACT  94706
Sbjct  772010  ............................................................  771951

Query  94707   TGTGGTCCTACTTTTTCAATCTTTTGACGTAACTTCTTGATATGCGCATCAACTGTTCGT  94766
Sbjct  771950  ............................................................  771891

Query  94767   TCGTCACCGAAGTATTGGTAATCCCACACAAGTTCTAATAATTGTTCCCGTGAGAAAACT  94826
Sbjct  771890  ............................................................  771831

Query  94827   TGACGGGGATTTTTAGCTAACGTCTTCAATAAATCGAATTCTTTTGGCGTTAAATCTAAA  94886
Sbjct  771830  ............................................................  771771

Query  94887   ATTGGTTTGTCCAATAAATAAGTCTCACGCGTTTTAGAACTCAACTTAAAGTGTGTTGTT  94946
Sbjct  771770  ............................................................  771711

Query  94947   TGTACATCAAAATCTGAATTTTCAGCCGCTTGTTGTAAGTTTTCTTCAGCTGCTTCGACT  95006
Sbjct  771710  ............................................................  771651

Query  95007   TGTTCATCAATCAACTCAGCACGGCGATGTAAGGCTTTAATCCGTGCAATCAGTGTGATT  95066
Sbjct  771650  ............................................................  771591

Query  95067   GGACTAAAGGGTTTTGTCACATAATCATCAGCACCGAGTTCAAGGCCAAGCACTTGATCA  95126
Sbjct  771590  ............................................................  771531

Query  95127   CTTTCAGAATCGCGCGCCGTCAACATAATAATTGGTACTGTCTTCGACAACTCGCGGATT  95186
Sbjct  771530  ............................................................  771471

Query  95187   TTTTGGGCGACTTGCATTCCGTCTAAACCCGGTAAATTTAAATCAAGCGTGATAATGTCC  95246
Sbjct  771470  ............................................................  771411

Query  95247   CAACTCTCTGGATCGACACTAAAGGCTTCCACTGCTTCATTGCCGTCGTAAGCGAAATGG  95306
Sbjct  771410  ............................................................  771351

Query  95307   GCATCCCAAGCTTCTTTTTGGAAAAACATACTCATCATTTCTGATACGGATTTGTTATCT  95366
Sbjct  771350  ............................................................  771291

Query  95367   TCTACCATTAAAATTTTCATTAGAATTCCTTCTCTTTTTACGTTGCTATGTCTATATTAT  95426
Sbjct  771290  ............................................................  771231

Query  95427   ACAGTAGATAAACCAATTACGGATGAATAATATATGAAGAAGTGATGAAAATCAAACGCA  95486
Sbjct  771230  .........................................................A..  771171

Query  95487   TCACGGTTCCCGTTTGCATGGTATCGCTAAGCATGATAGCATGTTAAGCAGATATCATTA  95546
Sbjct  771170  ............................................................  771111

Query  95547   TTTAGGAGGCCCCATTTTGACTTATAAAGGACTAGTATTTTTCGATCTTGACGGTACACT  95606
Sbjct  771110  .............................................C..............  771051

Query  95607   TTACAACGAACATTCTGAAGTAGATGCAGCTGTTGCGATTGCACTCCGCCAATTACGCGC  95666
Sbjct  771050  ............................................................  770991

Query  95667   CAACAACTACTTACCAATCATTGCGACCGGTCGCTCACCGCTTGAAATTCAAGATGCACT  95726
Sbjct  770990  ............................................................  770931

Query  95727   TGCCAAAACCGGCATCGATTCATTCATTTGTTTAAATGGGAGCTTCATTCAATATGAAGG  95786
Sbjct  770930  ...A........................................................  770871

Query  95787   TCAACCTGTTTATAAAGGCACTATTCCAACGCCCGTGATTGAAAAAACCGTCGCAATTGC  95846
Sbjct  770870  ............................................................  770811

Query  95847   TAATGCTGCTGACGAAGCCATCGCTTTTTATAATGAAGAAGCAATCCGGATTACGGCTGT  95906
Sbjct  770810  ............................................................  770751

Query  95907   AACTCAACCCGGCAAAGATGCCTACAAGTTTGTCAACGCCCCCGTCCCCGAAGTTGATCC  95966
Sbjct  770750  ............................................................  770691

Query  95967   AGACTATTACTTGAATCATTCAGTCTACATGATGTTGATTCTCACAAACGACAATGACAA  96026
Sbjct  770690  ...................C......................A.................  770631

Query  96027   GGCCTATACAGAAACACTAAGTACCGACTTAACATTCTACCGCAACACACCGAACTCAAT  96086
Sbjct  770630  ............................................................  770571

Query  96087   TGATACGGTTGAAAAAGATTGTTCAAAACAAACCGGTATTAAAGAATTGATTCGCTCACA  96146
Sbjct  770570  ............................................................  770511

Query  96147   AAACTTAATGGGCATCCCAACTTATGCGTTTGGCGATGGTACAAACGACTTACCAATGCT  96206
Sbjct  770510  ........C..A................................................  770451

Query  96207   CGACTTCGTAGACTATCCCACCGTTATGGGCAATGGTATTCCGGAAGCTAAAGCCAAGGC  96266
Sbjct  770450  ............................................................  770391

Query  96267   AAAATACATTACTTCTAAGAATACTGAAGGTGGCATTATTGAGGGTTTACGCCACTGGGG  96326
Sbjct  770390  T.........................................A.................  770331

Query  96327   CTTAATTTAATCACTTAACTAATCCGCGCCATAACGGCTCAATCACTGTCATGGCGCttt  96386
Sbjct  770330  ................................G...........................  770271

Query  96387   ttttATCTTGACGCTTCTCAGTAGACCGATTAAAATTAGAATCATATCACTTAAAAAGGA  96446
Sbjct  770270  ............A............................C...C..............  770211

Query  96447   GTTACTAATGACACAACATTCACTCTTTGCCAAAAAACAAATCGACGTGAACCAATTTAA  96506
Sbjct  770210  ............................................................  770151

Query  96507   AAATAGTACACTAGAACGCCATTTAACCGCCTTTGGTTTAACCGCCATGGGGGTTGGTGC  96566
Sbjct  770150  ...C........................................................  770091

Query  96567   AGTCGTCGGCGCCGGTATTTTTATCACACCAGGGATTATCGCCGCTAAATATGCTGGACC  96626
Sbjct  770090  ............................................................  770031

Query  96627   CGGTGCGATGCTGTCTTACCTGCTCGCTGCAGTCGTCTGCGCAATGGCTGCCCTTTGTTA  96686
Sbjct  770030  ............................................................  769971

Query  96687   TTCAGAATTCGCTTCTACAATTCCCTTGGCCGGTAGTGCCTACACATACGTCTACACCGT  96746
Sbjct  769970  ............................................................  769911

Query  96747   CTTCGGTGAATTAATCGCGTGGATTCTAGGTTGGGCACTTATTTCCGAATATCTCTTCGC  96806
Sbjct  769910  ...................................................C........  769851

Query  96807   AGTCGCCTCAGTGGCCGTCAGTTGGTCAGCCTACTTCCAAAATCTAATTGCTGGCTTTGG  96866
Sbjct  769850  ............................................................  769791

Query  96867   ATTACACTTACCTACCTTCTTATCGACTGCATGGACGCCTGGCCACCCTGGTGGTATTAA  96926
Sbjct  769790  ............................................................  769731

Query  96927   TTTAATTGCCGGTTTAATTACGTTATTGATTGGGTTCTTACTATCAAATGGCTTACGCGA  96986
Sbjct  769730  ............................................................  769671

Query  96987   ATCAACACGGATTAATACGATTATGGTTGGTGTGAAAGTCGCTGTCATCGTAATTTTCCT  97046
Sbjct  769670  ............................................................  769611

Query  97047   TGGCGTTGCCATTTTCTATGTGAAACCAGCCAACTTCAAACCGTTCTTACCATTTGGTGC  97106
Sbjct  769610  ............................................................  769551

Query  97107   TGGTGGCATTCTTTCTGGGGCAGCATTAGCATTTTACGCCTACATCGGCTTTGATGCCGT  97166
Sbjct  769550  ............................................................  769491

Query  97167   TTCAACCGCATCAGAAGAAGTTGTCAATCCGCAACGTGATATGCCAATCGGGATTATCGC  97226
Sbjct  769490  ............................................................  769431

Query  97227   TTCATTATTGATTGCTTCATTATTGTATGCCGCAGTTGCCACCGTCCTCGTTGGCGTCGT  97286
Sbjct  769430  ............................................................  769371

Query  97287   GCACTATACAAAACTCAACGTTGGTGACCCCGTTGCTTTTGCGCTTCAATTGATGCATCA  97346
Sbjct  769370  ............................................................  769311

Query  97347   AAACTGGGTTGCTGGGATTGTTGCCCTGGGAGCAGTTGCCGGTATGACAACTGTCCTACT  97406
Sbjct  769310  ............................................................  769251

Query  97407   CGTTATGACCTACGGCGGAACACGTCTGATCTTCGCCATTAGTCGCGATGGGCTATTGCC  97466
Sbjct  769250  ............................................................  769191

Query  97467   ACCCGTTTTTGCCAAAGTCAGTTCAAAAACACATGTGCCAGTTGCGAATACATGGATTTT  97526
Sbjct  769190  ............................................................  769131

Query  97527   CGCCATCGTCACAAGCATCGTCGCAATGGTAGTGCCACTTGATAAGATTGCTGAATTGGT  97586
Sbjct  769130  ............................................................  769071

Query  97587   CAACATTGGCACGTTATTCGCCTTTGCAACTGTTTCTCTCGGTGTGATCTTCCTGCGCAA  97646
Sbjct  769070  ............................................................  769011

Query  97647   GTTACCATTTTATAATGAATTGCCACAAGGGTTTAAAGTGCCACTATTCCCATGGATTCC  97706
Sbjct  769010  ............................................................  768951

Query  97707   TTTACTTTCATGCGGCTTATGCTTACTACTCATGACCCAGTTACAACTAACAACTTGGAT  97766
Sbjct  768950  ............................................................  768891

Query  97767   TGTCTTCTTAATCTGGTTGGTGATTGGCCTAACAATTTACTTCAGTTACGGCTACCGTCA  97826
Sbjct  768890  .....................A......................................  768831

Query  97827   CAGTCGCCAATAAAAAATAGGCGTTAAGCAGTTTTCATAATCTGCTTAACGCCTATTTCT  97886
Sbjct  768830  ............................................................  768771

Query  97887   ATGCAATCTATCGTGAACTATCTACAAAAATGCATGAACATCCGTGAAAATGAGGTCATG  97946
Sbjct  768770  .........................................A..................  768711

Query  97947   TTGCCAGCAAGAATCGCGACAATTGGCACTAATGCCCACAACCAGTACTTATTATTCTTC  98006
Sbjct  768710  ............................................................  768651

Query  98007   CGCTGTTCAACCTCAGCTTTCAACCGTAAATTCTCATTTTCCATCTTAAGGCGTGCAATT  98066
Sbjct  768650  ............................................................  768591

Query  98067   TCAAGTTCTAATTTGTCTTTGTCATCCATGCAACTCACCTTCCGTCCTAATTTATTACCG  98126
Sbjct  768590  ............................................................  768531

Query  98127   CCATTATAACAGAATTTTTCAAAAATCTCCCACCTATCCACTCCAACaaaaaaaGCCCTC  98186
Sbjct  768530  ............................................................  768471

Query  98187   TAATCTTGTGGATTAGAGGGGGGTTAACGTGCTCTT  98222
Sbjct  768470  .....................CT..........T..  768435


Range 2: 758601 to 768344

Score:17653 bits(9559), Expect:0.0, 
Identities:9687/9747(99%),  Gaps:15/9747(0%), Strand: Plus/Minus

Query  98315   GCTTGAACGCACTTCTTAtttttttAACGTACTTTTCAAACCATACTTCTGCGGCTAGCT  98374
Sbjct  768344  ................-.--..........G.............................  768288

Query  98375   ACGTCCCGCAAACGATCGACTCCGTCGCTCATTCACGAAACTAGGCTAGTCCTCAAAGTA  98434
Sbjct  768287  .................A..........................................  768228

Query  98435   TAACCGGCTTGAACGCACTTCTATTTTTAACGTGCTTTCAAAAGCATCCTATTCCGGTTA  98494
Sbjct  768227  ............................................................  768168

Query  98495   GCTACACA-----------TGCTTACAGCAATCATTCGCCCTGTTAGGCTAATCCTCACA  98543
Sbjct  768167  ........AGTCAAACGAT.........................................  768108

Query  98544   GGATAACCACTTTTGACGCACTTCTATTTTTTGTGTTTCTTGTTCAGAATCTTGTCGAAC  98603
Sbjct  768107  ............................................................  768048

Query  98604   AAGTTGTTGTCTTGTGGGTTAAGTGAGTCACCACTTGCGACTGCAAATGCTTTTAGCGCA  98663
Sbjct  768047  ......................C.....................................  767988

Query  98664   TCACGTTGTTTACTGTTGAGGGTCTTTGGTGTCACGATGTTAACTGTAACGTTTTGATCC  98723
Sbjct  767987  ............................................................  767928

Query  98724   CCATTACCTGTCCCGTGGAGCTTAGGCGCACCCTTACCACGTAGACGGAAGACAGTATTC  98783
Sbjct  767927  ...........A................................................  767868

Query  98784   GTTTGAGTCCCCGCTGGCACTTTTAGTTTAACAGGACCATGGACTGTGTTGACTTCAATT  98843
Sbjct  767867  ............................................................  767808

Query  98844   TCATCCCCTAAAGCAGCTTGGACAAAGCTAATTGGGACTTCTGAATAAATTTGTGCGCCA  98903
Sbjct  767807  ........................................................A...  767748

Query  98904   TCGCGCTTGAATTCAGCACTTGGTGCCACGCGGAAGACGATGAATAAATCGCCATAAGGG  98963
Sbjct  767747  ............................................................  767688

Query  98964   CCACCGTTTGTGCCGGCTTCACCTTGGCCTTGAAGACGCATTTGTTGCCCATCTTCAACA  99023
Sbjct  767687  ............................................................  767628

Query  99024   CCTGCTGGCACTTTAACCTTAACAGTGTGCCGTTCATCTTCGTGACCTGTCCCATGACAT  99083
Sbjct  767627  ..........................A.................................  767568

Query  99084   GTTTCACACTTGTCTTTAATTTCTTTACCAGTCCCGCCACAGACATCACAGACTTCTTGA  99143
Sbjct  767567  ............................................................  767508

Query  99144   GCCATCATGCGGCCGAAAGCTGTTTGCCGTTCAACTTGGACTTGACCTGCGCCGTGACAT  99203
Sbjct  767507  ............................................................  767448

Query  99204   TTATGACACGTTTGGGCGCTTGTTCCTGGTTTAGCACCAGAACCATGACACGTGTGACAT  99263
Sbjct  767447  ..G......................................G..................  767388

Query  99264   TCTGATTCACGGTTATAAGAAATCTTGGTTTCTTTGCCGAAAATGGCTTCATCGAACTTC  99323
Sbjct  767387  ............................................................  767328

Query  99324   AAATCCATCCGATATTGTAAATCTGAACCTTGACGAGGGGCGTTTGGTTGTTGCCGAGCA  99383
Sbjct  767327  ......................................A.....................  767268

Query  99384   CCGCCGCCACCGAAGAATGAACTAAAGATATCTTCAAAACCGCCGAAGCCTTCAGCACCA  99443
Sbjct  767267  ...................................G........................  767208

Query  99444   CCAAAGCCGCCACCGAAGCCTTGGCCTGCGCCGCCGCCGAAACCACCGTTCATGCCAGCA  99503
Sbjct  767207  .....................................................A......  767148

Query  99504   TGACCGTATTGGTCATAAGCTGCCCGTTTTTGTGGGTCACTTAATGCTTCATACGCTTCT  99563
Sbjct  767147  ............................................................  767088

Query  99564   GTGACTTCCTTGAACTTGGCTTCTGCATCTGGGGCTTTGTTAATATCTGGATGGTACTTC  99623
Sbjct  767087  ............................................................  767028

Query  99624   TTTGAAAGTTTACGATAGGCCTTTTTAATCTCATCATCTGAGGCGTCTTTACTTATCCCT  99683
Sbjct  767027  ............................................................  766968

Query  99684   AAGACGTCATAGTAATCTCTTTTATCAGCCATTGTGGGCCTCCATTCATATACTTACGCG  99743
Sbjct  766967  ............................................................  766908

Query  99744   TTAAATCTATCTTATCAAGGATAGCATAATTGACTGATTaaaaaaaGCCAAGGCCCTAGA  99803
Sbjct  766907  ...........C................................................  766848

Query  99804   CCATACTAGGTTTTGGCtttttttAAAACGCATTATTATTTGTCGTCTTTAACTTCTTCG  99863
Sbjct  766847  ............................................................  766788

Query  99864   AAGTCGCCGTCAACAGTACCATCGTCAGACTTACCGTCAGTTGCATTACCTTCAGCACCA  99923
Sbjct  766787  ............................................................  766728

Query  99924   GCAGCTTGTTGTGCTTCTTGTGCTTGTTGATATAACTTAACTGTTAATTCTTGAACGATT  99983
Sbjct  766727  ............................................................  766668

Query  99984   TCACTCAACGCATCGCGTTTTGTCTTCATGTCTTCAAGGTTGTTTTCTTGTTGTGCTTTG  100043
Sbjct  766667  ............................................................  766608

Query  100044  ACTAATTCTTCTTTAGCATCTTTAGCCTTTTGTAATTCTTCGTCAGAAACTTTACCTTCA  100103
Sbjct  766607  ............................................................  766548

Query  100104  AGTTCTTTCAAAGTCTTATCTGTTTGGAAGATTAATTGATCAACATCGTTCTTCAAATCA  100163
Sbjct  766547  ............................................................  766488

Query  100164  ACTTCTTCTTTACGTTTGTTGTCGGCTTCTTCATTTTCTTGAGCTTCTTTCATCATGCGA  100223
Sbjct  766487  ............................................................  766428

Query  100224  TCGATTTCTTCGTCTGATAAACCAGAGTTACTCTTGATAGTGATTTTTTGTTCTTTATTT  100283
Sbjct  766427  ............................................................  766368

Query  100284  GTGCCAAGGTCTTTAGCAGAAACATTAACAATCCCGTTCTTATCAATATCGAATTTAACT  100343
Sbjct  766367  ............................................................  766308

Query  100344  TCGATTTGTGGCACACCACGAGGTGCAGCAGGAATATCTGTTAATTGGAAACGGCCTAAA  100403
Sbjct  766307  ............................................................  766248

Query  100404  GTCTTGTTATCAGCAGCCATTGGACGTTCACCTTGTAAGACATGGATGTCTACGGCAGGT  100463
Sbjct  766247  ............................................................  766188

Query  100464  TGGTTGTCGGCAGCTGTTGAGAATGTTTGTGCCTTGCTTGTAGGAATTGTTGTGTTCCGG  100523
Sbjct  766187  ............................................................  766128

Query  100524  TCGATTAACTTCGTGAAGACACCGCCCATTGTTTCAATCCCTAATGATAATGGTGTCACA  100583
Sbjct  766127  ............................................................  766068

Query  100584  TCAAGTAAAACAACATCTTTAACGTCACCTGAGATAACACCACCTTGAACAGCAGCACCA  100643
Sbjct  766067  ............................................................  766008

Query  100644  AGAGCAACAGCTTCGTCAGGGTTGATTGAGTGATCAGGTTCCTTGCCTGTCCAGTTCTTA  100703
Sbjct  766007  ............................................................  765948

Query  100704  ACAGCTTCTTGAACAGCAGGAATTCGTGTTGAACCACCGTTTAAGATGACTTTGTCGATG  100763
Sbjct  765947  ............................................................  765888

Query  100764  TCGCCTGATTCTAGACCAGCATCTTTCAAAGCATTCATAACAGGTGCTTTTGTCCGGTCA  100823
Sbjct  765887  ........................................................A...  765828

Query  100824  ACTAAGTCTGATGTTAACTTATCGAATTCAGCACGTGATAAAGTCATTTCCAAATGTAAA  100883
Sbjct  765827  ............................................................  765768

Query  100884  GGACCGTTTTCGCCGGCTGAGATAAATGGCAAGCTGATTTGGGTGCTTGTCACACCAGAT  100943
Sbjct  765767  ............................................................  765708

Query  100944  AAATCTTTTTTAGCTTTTTCAGCAGCATCTTTTAGACGTTGCATAGCCATCTTGTCTTTT  101003
Sbjct  765707  ............................................................  765648

Query  101004  GACAAGTCGATACCGTTGTCTGATTTGAAGTTTTCAACTAACCAGTTCATGATGGCTTCA  101063
Sbjct  765647  ........A...................................................  765588

Query  101064  TCAAAGTCATCCCCACCTAAATGTGTATCACCGTTTGTTGATAATACTTGGAAGACACCG  101123
Sbjct  765587  ............................................................  765528

Query  101124  TCGCCTAATTCAAGAACAGAAACGTCGAAAGTCCCACCACCAAGGTCATAAACTAAGACT  101183
Sbjct  765527  ............................................................  765468

Query  101184  TTTTCGTCTGTTTCTGTCTTGTCCAAACCGTAAGCTAATGCTGAAGCTGTTGGTTCGTTG  101243
Sbjct  765467  ............................................................  765408

Query  101244  ATAATCCGTTTAACATCTAAGCCGGCAATCTTACCAGCATCTTTAGTGGCTTGGCGTTGT  101303
Sbjct  765407  ..................................................C.........  765348

Query  101304  GAATCATTGAAGTAAGCAGGTACTGTGATAACAGCTTCTGTGACTTCTTCACCAAGATAA  101363
Sbjct  765347  ............................................................  765288

Query  101364  TCTTCAGCGAATTTCTTGATGTATTGTAAGATCATTGCTGAAACTTCTTGTGGTGTATAT  101423
Sbjct  765287  ........................................................G...  765228

Query  101424  GATTTATCGCCAACAGTTACTTTGTAACCTGCTTCGCCGATGTGACGTTTGATTGATGCG  101483
Sbjct  765227  .....G......................................................  765168

Query  101484  ATTGTATCAGGGTTAGTGATTGCTTGGCGTTTTGCCACTTCACCAACTTGGATTTCGCCG  101543
Sbjct  765167  ............................................................  765108

Query  101544  TTTTTAAATGACACAACAGATGGTGTTGTCCGTGCGCCTTCTGGATTTGTGATAATTTTT  101603
Sbjct  765107  ............................................................  765048

Query  101604  GGTTGTCCGCCTTCTAATACGGCAACAGCTGAGTTGGTTGTCCCTAAGTCAATACCGATT  101663
Sbjct  765047  ............................................................  764988

Query  101664  ACTTTACTCATAAAAAATACCCTCtttttttAGATTTTTAGTTTAATTTATTGTGCAACA  101723
Sbjct  764987  ............................................................  764928

Query  101724  ACGACCATTGCTGGTCTTAAGACGCGGTCCTTCAAGTAGTAGCCTTTTTGGAAGACTTGT  101783
Sbjct  764927  ............................................................  764868

Query  101784  ACAACAGTATCCGCTTTTTGATCACCATCAACAGCGACCGTTTGCACGGCCTGATGAATG  101843
Sbjct  764867  ............................................................  764808

Query  101844  GTCGGATCAAAGGCTTGTCCTTGCGCCTCAATTTCCTTAACGCCATGATCTTCTAAAGCA  101903
Sbjct  764807  ............................................................  764748

Query  101904  TGTTTCATATGATCGTATGTCATTTGAACACCCTTTTTAAGACTCTCAGCACTATCATCA  101963
Sbjct  764747  ............................................................  764688

Query  101964  GTTGCTTCAGTTGCCAACGCACGTTCTAGATTATCCAAAACGGGTAAGACATCTTTTGCA  102023
Sbjct  764687  ............................................................  764628

Query  102024  AGTGATTGCCCATCATATTTTAACAAGCTAGCTTGTTCTTTTTGATGACGGGTTTGAATG  102083
Sbjct  764627  ............................................................  764568

Query  102084  TTTTTAATTTCAGCTTGTGACCGTAAGAAACTATCTTCTAAATCATCATATTTCTTTTGG  102143
Sbjct  764567  ............................................................  764508

Query  102144  AGTTCAGCAAGTTGAGCCGCTAAATCTGGCTTAGCTGCATCTTCGTCAGGTGCAGCATCT  102203
Sbjct  764507  ............................................................  764448

Query  102204  TCGATCACTTCATCTGCTTCTAATTCAGGTTCAAATGGCGTTTCTTCTTTAGGTGTTTCT  102263
Sbjct  764447  ............................................................  764388

Query  102264  GTTTCTGGCATTTCTGCTACTGGCTTTTCTTGTTTCTCAGCCTTTTCTTGCTTGGTCAAA  102323
Sbjct  764387  ............................................................  764328

Query  102324  CAAACACGCTCCTTTTAAGATTGATCATCATCGAAATTCGCATAATAATCAATTAATTTC  102383
Sbjct  764327  ............................................................  764268

Query  102384  TTCGCTAACTCTTCACGGAATAAATCGAGTAACCCAATCATCCGCGAATAGGGCATGCTA  102443
Sbjct  764267  ........................................................A...  764208

Query  102444  GTGGGGCCCAGTAGTGCAATGACTCCCTGTCCGTGTTCACCAACGTCATAATTAACAGTC  102503
Sbjct  764207  ............................................................  764148

Query  102504  ATTAGACTATAATGTTTCAACAGATCGTTGGCCATCTCGGTGCCCAGGCGAACCTGAACT  102563
Sbjct  764147  ............................................................  764088

Query  102564  TGGCTATTGGCGCCTCCAGGGGACAAATCTAGCAACTTGGCTAAATCATCTGAACGATTA  102623
Sbjct  764087  ............................................................  764028

Query  102624  ATCATGTTATACAACGACTTCAGCTGGGTGACATCGGAGAACTCTGAAAAATTCAACAAG  102683
Sbjct  764027  ............................................................  763968

Query  102684  TTCATCTGACCGCCAACAAATAAGCGCTCTTGACTCGCCTTTTTCAAAACATCGTCGAAG  102743
Sbjct  763967  ............................................................  763908

Query  102744  ATGTCTAAAAAGCCGGTCGGAGAAGCCATGTACTGGGCTAATAGCGCCGGTACATCCGTC  102803
Sbjct  763907  ............................................................  763848

Query  102804  TTTAACTTCTGACTAACCACGGTTAACGGTAAGCCAATTAGGTGATCATTAATGATTCGA  102863
Sbjct  763847  ............................................................  763788

Query  102864  ATGGCTTTTTCGAGTTCATCACCCGAAATCGCTTGTGGAATGGTAAATACCTGATTATCA  102923
Sbjct  763787  ............................................................  763728

Query  102924  ACTGTCCCTGCACTCGTCACGATAATCGCCATCACTTGGTGATTACTCAACGGTACTAGA  102983
Sbjct  763727  ............................................................  763668

Query  102984  CGAAAACCAGTTAACCGAATCTCAGCCACTTCCGGTCCTAACGCGATTGCTGTATAGCTC  103043
Sbjct  763667  ............................................................  763608

Query  103044  GTTAGGTTCGATAAGATATTAGCCGATTGTGAGACGATTTCATCAATCTTATGATAGTGC  103103
Sbjct  763607  ............................................................  763548

Query  103104  TGTCCAAATGATTGTTGGACCGTTGCCACATCAACCGGATTGAGGGTTGCTGGTTGCATG  103163
Sbjct  763547  ............................................................  763488

Query  103164  AGATGGTCTAGATAGTAGCGATAGCCTTGCATCGACGGTACCCGTCCAGATGACGAATGC  103223
Sbjct  763487  ............................................................  763428

Query  103224  GTCTTCTCAATTAAACCGACACTTTCCAAATCAGCCATATCATTACGAATTGTTGCAGAA  103283
Sbjct  763427  ............................................................  763368

Query  103284  CTAACGTGTACCGGCAATTCTGCCATTAACTTCTTAGAACCCACTGGCTGACCACTCTCT  103343
Sbjct  763367  ............................................................  763308

Query  103344  GTAAAAAGACGAATAATTTCTTTCAAAATCATTAATTGCCTTTCGGTCAGCATGTCATCA  103403
Sbjct  763307  ............................................................  763248

Query  103404  CCTCTTTTTAGCACTTGAATATCATGAGTGCTAATTACAATTATTAATATAGCAAGAACG  103463
Sbjct  763247  ............................................................  763188

Query  103464  TCAAATAAAGTCAAGAAACGTACCGGCTTTTTTACGGATTTACTGAAAATCGGTCCTTAG  103523
Sbjct  763187  ............................................................  763128

Query  103524  ACGGAGGGCCTTACTGGACCAAAGGACAAAATAAAAAACGAGCCGCTTCTTAGATGGAAG  103583
Sbjct  763127  ............................................................  763068

Query  103584  AGACTCGCTTTATGAAGTGGAATATTTATAACGTGCTTTTCAAACCATATTACTGTGCCT  103643
Sbjct  763067  ...................................................C........  763008

Query  103644  AGCGACACAAGGCGAATGCTCAGAATATCCCCCGGTTTGAACGCACTCAATAACTATCTA  103703
Sbjct  763007  ............................................................  762948

Query  103704  GCAGAAACTCTTGGAAGACTTCATTGCCTAAGAACTTACCTGATTCAGTTAGTCTTAACC  103763
Sbjct  762947  ............................................................  762888

Query  103764  AATCGCCTTCTTGTTTGAGGTAGCCCTTTGCAATTTGGGTGGCAACTGTTTCGCCGTAAA  103823
Sbjct  762887  .............................A..............................  762828

Query  103824  CATTTTGTAATGGATAATTGAATTTATCTTGAAAATGACTGATGGATACGCCTTGCATCG  103883
Sbjct  762827  ............................................................  762768

Query  103884  TCCGTAACCCGAGGAAGAGTTCTTCCTCCATTTGTTCGGTCAGTGGCAGAACATGGCGTT  103943
Sbjct  762767  ............................................................  762708

Query  103944  CAATGACTGGCACCTTATTTTCTTTTAAGGGTTCTAGGTATTGTTGGATTGGGCCGAAGT  104003
Sbjct  762707  ............................................................  762648

Query  104004  TATGGTAACGATCCTTACCTAAATAGCCGTAAGCACCGGCACCAAAGCCAAAATACTTTT  104063
Sbjct  762647  ............................................................  762588

Query  104064  CATTGCGCCAGTAAGTTAGATTATGCGCAGATTGAAAGCCTGGCTTGGCAAAATTACTGA  104123
Sbjct  762587  ............................................................  762528

Query  104124  TTTCATATTGATCTAAGCCAGCCCGCTTGAAACTATCAATCGCGGCTTGATACATATGTG  104183
Sbjct  762527  ............................................................  762468

Query  104184  CTTCAACATCTTGCGATGGTAAATGCAACTTGCCTTGGCGCATCAAGTTATAGAAAATTG  104243
Sbjct  762467  .......................................................G....  762408

Query  104244  TTTTGCGTTCGAGAATCAATGAGTACGTCGAATAATGCGGTAAGTCGAGTTCAATTGCCT  104303
Sbjct  762407  ............................................................  762348

Query  104304  TATTCAAACTATCCATGAAATCCGCTTCACTTTGTTGTGGTAAGCGGAAAATCAAATCGA  104363
Sbjct  762347  ............................................................  762288

Query  104364  TACTCATATTTTCGAAGCCGACCTTGCGCGCGTTATCGATTGCCCGATAAACATCCGCAC  104423
Sbjct  762287  .................................................G..........  762228

Query  104424  TTCGGTGAATCCGCCCGATCTGTTTTAAAATCTGATCATTAAACGACTGCACGCCAATAC  104483
Sbjct  762227  ............................................................  762168

Query  104484  TTAACCGGTTGACGCCGTTGTCCTTCAGAACTTGCAATTTTTCAGTATCTTGTAAGTCAT  104543
Sbjct  762167  ............................................................  762108

Query  104544  TAGGATTGGCTTCAAACGTAAACTCACCACCCTCATAAGGTAAGTATTGATGAATCCCAT  104603
Sbjct  762107  ............................................................  762048

Query  104604  CGGTTAAACGTTGGAGTTGTGCTGGTGATAAAGTAGTTGGTGTCCCCCCACCGACATAGA  104663
Sbjct  762047  ............................................................  761988

Query  104664  TCGTATCAATTGGTTCGTCTGGGTATTCTGCCATCACTAATTGAAACTCGCGAATCAACA  104723
Sbjct  761987  ............................................................  761928

Query  104724  TATCGACATAATCATCGACCGGTTGACCTTCAATGAAAACCTTATTGAAATCGCAGTAGT  104783
Sbjct  761927  ............................................................  761868

Query  104784  AACAAATATGCTCGCAAAATGGGATGTGAATATAAGCGCCTGCCATTAATGTTGTGCCTC  104843
Sbjct  761867  ............................................................  761808

Query  104844  TAATTTCTCAAAATAAGTTCGGGTATCGGCTTCGTCTTGGTGGAGTTGGTCAATCAAGGC  104903
Sbjct  761807  ............................................................  761748

Query  104904  TTCCGCGGAGTCAAACTTCACTTCGCCGCGTAAGTAGTGATACCAATCCACTTTCACTTG  104963
Sbjct  761747  ............................................................  761688

Query  104964  TTCACCGTAAATATCGCCATTGAAATCTAATAAGTTAATCTCCACCGTTACCGGGTTATT  105023
Sbjct  761687  ............................................................  761628

Query  105024  GCTGTGGAACGTCACATTCCGACCAATTGAAGCCATGCCAATATACCATTGACCGCGCAC  105083
Sbjct  761627  ............................................................  761568

Query  105084  TAAAAAGCGGACCGCATAAATCCCAATTCCTGGTAATCGTTCTGGTCGTTGCGATTCGAT  105143
Sbjct  761567  ............................................................  761508

Query  105144  GTTAGCAGTTGGAAACCCTAATTCTCGCCCGCGTGCTTCACCATGCACTACTTCACCGGT  105203
Sbjct  761507  ............................................................  761448

Query  105204  CGTTTGGTAAACATAACCGAGTAATTCATTAGCTTCCGCAATCTTACCAGCATCTAAATC  105263
Sbjct  761447  ............................................................  761388

Query  105264  CTCTCGTACTAATGTCGAGCCGATTTTGACACCATTATGGTCATGTTCTGCAACTGTCAC  105323
Sbjct  761387  ............................................................  761328

Query  105324  AATGGCAAAGCGCCCTTTGGCATAGTCTGACAATGTCGTCATATTCGCAATCTCTTTTTT  105383
Sbjct  761327  ............................................................  761268

Query  105384  ACCATAAGTGTAATCAAAGCCAGCCACCACTGTATCCGCATGTAAAGCGACTAAGTATTG  105443
Sbjct  761267  ............................................................  761208

Query  105444  ATCGACAAATGTTTGTGGGGCTAGTTGTGCAAATGCTTCATTAAAGTGCACGATGTAGAA  105503
Sbjct  761207  ............................................................  761148

Query  105504  AACATCAACGCCTAACTCCGCCATCAATTCTTGCTTGCGCTCAACCGTTGATAAATAACG  105563
Sbjct  761147  ............................................................  761088

Query  105564  GAATGACTCCCGATCGGCATTGCGATAAACAATGGCAGGATGGATATCAAACGTCATCAC  105623
Sbjct  761087  ............................................................  761028

Query  105624  AGCTAATAGTAAACCTTTTTGAACTGCAATTTGTTTTGCTTTCCGAATTACAGCTTGATG  105683
Sbjct  761027  ............................................................  760968

Query  105684  GCCTCGATGTACGCCATCAAAAAAGCCAAGCGCCAAGACCACTTGGTCAGCTGGCACTTG  105743
Sbjct  760967  ............................................................  760908

Query  105744  TTCTTTTGAATATGGATGAATTAATTCAATGACACGCATATTTTTCACCTAGtttttttt  105803
Sbjct  760907  ............................................................  760848

Query  105804  AATGAGTCCCTTGATTTTGTAAATACATTTTATAAGGGCGATAAAGATGTTGCGCTGCTT  105863
Sbjct  760847  ............................................................  760788

Query  105864  TTTCAACTTGATAGAGCGCCTTGATATGCCCTTGATAGGTCAACGCCACAATCTCATCGG  105923
Sbjct  760787  ............................................................  760728

Query  105924  TTTGTTCTGGCAATGTCAAGAACACACCGTTTAAAAGCTTGGCCCATTGATCGTCGTCTA  105983
Sbjct  760727  ............................................................  760668

Query  105984  AAGCAATCTTCTTGTAATCTTCAAATACATGGTCAATTGGCAATAAAACGTCTGCCAGTT  106043
Sbjct  760667  ............................................................  760608

Query  106044  CGCCCGCTTCAGCTTTTTGCGCCAATTGTTCCAACGTGATACAGTTACCAATTTGAATGC  106103
Sbjct  760607  ............................................................  760548

Query  106104  CGCCACTCTTAAGACGTGTCAAATCGGACATCACTGCGGGTAAACCGAGTTTACGACCGA  106163
Sbjct  760547  ............................................................  760488

Query  106164  AATCAACAGCTAATGTGCGGATATAAGTCCCCTTTGAGCAACCGACAATGAACCGGAATG  106223
Sbjct  760487  ............................................................  760428

Query  106224  TTTGGCGCCCAGATTCTGCGTCAAATTGTGGTTCACCATCCAAATCAAACTGCGTAATCG  106283
Sbjct  760427  ............................................................  760368

Query  106284  TGATTGAACGTTGTGGCCGTTCGACTGGATCACCAGCGCGCGCATAGTCGTATAAACGCC  106343
Sbjct  760367  ............................................................  760308

Query  106344  GCCCATTGACTTTCACCGCTGAAAACATGGGGGGAATCTGAATTGAATCGCCCAGAAAAC  106403
Sbjct  760307  ............................................................  760248

Query  106404  TAGCGAGGGTCTCTTTGATTCTCTCAGTTGAAAAAGGTTCTGTTAAGCGCGCCTCTTCAA  106463
Sbjct  760247  ............................................................  760188

Query  106464  CGACTTCACCATCTAAGTCTTCAGTCGTTGTTGATAAGCCAAGGGTGATTTCACCCGTGT  106523
Sbjct  760187  ............................................................  760128

Query  106524  AGACTTTACCAGAATGCACCAATTGATCAACAACCTTTGTTGCTTGACCGATACAGATTG  106583
Sbjct  760127  ............................................................  760068

Query  106584  GTAACACCCCATCGACGTTGGGATCCAACGTGCCAGAATGGCCCACTTTCTTCATGTGTA  106643
Sbjct  760067  ............................................................  760008

Query  106644  AAATGCGGCGCACTTTAAACACACAATCGTTACTCGTCATGCCGCGTTCTTTATATAAGG  106703
Sbjct  760007  ............................................................  759948

Query  106704  GTACAATGCCGTCCATAAGTAATCTCCTTTAAGTATTAACTAAACTATTATAGCATAGAG  106763
Sbjct  759947  ............................................................  759888

Query  106764  TGTGAAGTCGAACGGGATTAGCTTTATGATGCTGCTCAATTTATTATCAAAGCACaaaaa  106823
Sbjct  759887  ............................................................  759828

Query  106824  aaGATGGGACAAAAGAAACTCTTGCCCATCCTCGCTCAATGTTGTTTTATTAGTAACCTT  106883
Sbjct  759827  .........................................................T..  759768

Query  106884  TTTTACTCAGAAAAAGTGAGTCCTTTATTTTGAAACCGACTATCGATCCTAGCACTTTTT  106943
Sbjct  759767  ............................................................  759708

Query  106944  AATTCGATCGCAAAAATAATCTCTTTTTCCTGTTCTTCTTTGGATAAACTCTCAACATAG  107003
Sbjct  759707  ............................................................  759648

Query  107004  CCTGGTACTTGTTTTTGATAGGCCTCTGCTATATCACTAAAACGATACTGTGTTCGGTAT  107063
Sbjct  759647  ..................................................A.........  759588

Query  107064  ACCTTGAGCCGATTACTCGTGATTCACAATTCTTCACTAGTCGGTAGCGTAAAAATTGCG  107123
Sbjct  759587  ...........G.............T..................................  759528

Query  107124  GCTCGCCCTAAATCGAGTTCACTGACTTTCGGCGCTTCGGGGTCGGTGCCAAAATACCAG  107183
Sbjct  759527  ........C......................A............................  759468

Query  107184  ACATTCGGTATCCCATCAAGCGTGACAAAATTAATCTGTCGACTAGCCGGTTGTCCCAGT  107243
Sbjct  759467  ..............................................A............G  759408

Query  107244  TCGTTCGCTGTACTCAGCACCATTGTATTAAACTGCTTAACATATTTACGAAACTCGCTT  107303
Sbjct  759407  .T.......................................C..................  759348

Query  107304  AAGTTATTTTGATACAGCTCTAAACTAACCGGCTGACTATCAATATAAGCAATCGCATCA  107363
Sbjct  759347  .....................G....................................T.  759288

Query  107364  TCAATCGTTTCTAATGCCGAGTTAGCCTCTAAATAATAAAGAATCTGTGGAATAATGTGG  107423
Sbjct  759287  ...................G........................................  759228

Query  107424  GATATTTCTCGTTGATGATAATAAAACCGCAACCAGCGATTAGAAACTGATAAGGCCTCT  107483
Sbjct  759227  ................A..........T................T...............  759168

Query  107484  GTATAACGCTTATCAATTCGCCGCCGATAGCGTTGGACGATATATTTTAACGGTCGATAT  107543
Sbjct  759167  ............A...............................................  759108

Query  107544  TTAATCAACTTTTGAAAGAGCGCTAAACTCAATAGAAAGATTAAAATTGCAACTAAAATA  107603
Sbjct  759107  ............................................................  759048

Query  107604  TTGATTTTAACAATCCCC-ATCATCGGCCAGTGTTCATACTGCATAAAAACATTATACAG  107662
Sbjct  759047  ..................C.........................................  758988

Query  107663  TATCGTCAAAAAAGGCGTGACCACCGCCGCACAGGCAATCACTAACCGCCGTTTAAAAAC  107722
Sbjct  758987  .......................................T.....T..............  758928

Query  107723  GCGGCGTTTATGGGTCATATCTTCGATTAttttttggcgttttttCATGGTCCGCTCACG  107782
Sbjct  758927  ...A.....................................C..................  758868

Query  107783  CGTAATCATCTCATCAATCACCACTTGATCTGCTTCAGAAATCATCGGCACCCTCCTCAA  107842
Sbjct  758867  ............................................................  758808

Query  107843  AAGCATCAAAGCGTTGGCGTAATTCATACGTCCCCACATCAGCAAAATCAGAAATAATGA  107902
Sbjct  758807  ............................................................  758748

Query  107903  TATTTTGTCGCTGTTTTCGCATGTTTGCTGCACCATATTTAGCGGTATACATCTCCTCAG  107962
Sbjct  758747  ........................C...................................  758688

Query  107963  CCCAAGCGAGACGTTTCTGTAACCGCTGTTCATCAAATGTTTTAACGACGCCTTTTCTAA  108022
Sbjct  758687  ............................................................  758628

Query  108023  TCCGATGTTGTTTCACTTTATTCATTA  108049
Sbjct  758627  .........A.................  758601


Range 3: 55502 to 55673

Score:318 bits(172), Expect:2e-85, 
Identities:172/172(100%),  Gaps:0/172(0%), Strand: Plus/Minus

Query  108050  GGCAAATTCTATAATTAATCCGAACAGAAATTAAAAAGCCCAAAGCAATCACTTACAATG  108109
Sbjct  55673   ............................................................  55614

Query  108110  GTAGTAGCTAATTCCAACCAATATAGGGAGTGATTACTTTGGGTACATCTACTTTATCAC  108169
Sbjct  55613   ............................................................  55554

Query  108170  GTTTTCAACGTGGCGCACTAGCACAACTGGTCAATGAGGGGAATAAATCTTA  108221
Sbjct  55553   ....................................................  55502


Range 4: 237548 to 237719

Score:318 bits(172), Expect:2e-85, 
Identities:172/172(100%),  Gaps:0/172(0%), Strand: Plus/Plus

Query  108050  GGCAAATTCTATAATTAATCCGAACAGAAATTAAAAAGCCCAAAGCAATCACTTACAATG  108109
Sbjct  237548  ............................................................  237607

Query  108110  GTAGTAGCTAATTCCAACCAATATAGGGAGTGATTACTTTGGGTACATCTACTTTATCAC  108169
Sbjct  237608  ............................................................  237667

Query  108170  GTTTTCAACGTGGCGCACTAGCACAACTGGTCAATGAGGGGAATAAATCTTA  108221
Sbjct  237668  ....................................................  237719


Range 5: 376632 to 376803

Score:318 bits(172), Expect:2e-85, 
Identities:172/172(100%),  Gaps:0/172(0%), Strand: Plus/Plus

Query  108050  GGCAAATTCTATAATTAATCCGAACAGAAATTAAAAAGCCCAAAGCAATCACTTACAATG  108109
Sbjct  376632  ............................................................  376691

Query  108110  GTAGTAGCTAATTCCAACCAATATAGGGAGTGATTACTTTGGGTACATCTACTTTATCAC  108169
Sbjct  376692  ............................................................  376751

Query  108170  GTTTTCAACGTGGCGCACTAGCACAACTGGTCAATGAGGGGAATAAATCTTA  108221
Sbjct  376752  ....................................................  376803


Range 6: 1413420 to 1413594

Score:318 bits(172), Expect:2e-85, 
Identities:175/176(99%),  Gaps:1/176(0%), Strand: Plus/Plus

Query  108046   ATTAGGCAAATTCTATAATTAATCCGAACAGAAATTAAAAAGCCCAAAGCAATCACTTAC  108105
Sbjct  1413420  ...-........................................................  1413478

Query  108106   AATGGTAGTAGCTAATTCCAACCAATATAGGGAGTGATTACTTTGGGTACATCTACTTTA  108165
Sbjct  1413479  ............................................................  1413538

Query  108166   TCACGTTTTCAACGTGGCGCACTAGCACAACTGGTCAATGAGGGGAATAAATCTTA  108221
Sbjct  1413539  ........................................................  1413594


Range 7: 1757162 to 1757349

Score:318 bits(172), Expect:2e-85, 
Identities:183/188(97%),  Gaps:1/188(0%), Strand: Plus/Plus

Query  108035   TCACTTTATTCATTA-GGCAAATTCTATAATTAATCCGAACAGAAATTAAAAAGCCCAAA  108093
Sbjct  1757162  ...A.......CAG.T............................................  1757221

Query  108094   GCAATCACTTACAATGGTAGTAGCTAATTCCAACCAATATAGGGAGTGATTACTTTGGGT  108153
Sbjct  1757222  ............................................................  1757281

Query  108154   ACATCTACTTTATCACGTTTTCAACGTGGCGCACTAGCACAACTGGTCAATGAGGGGAAT  108213
Sbjct  1757282  ............................................................  1757341

Query  108214   AAATCTTA  108221
Sbjct  1757342  ........  1757349


Range 8: 1777646 to 1777817

Score:318 bits(172), Expect:2e-85, 
Identities:172/172(100%),  Gaps:0/172(0%), Strand: Plus/Plus

Query  108050   GGCAAATTCTATAATTAATCCGAACAGAAATTAAAAAGCCCAAAGCAATCACTTACAATG  108109
Sbjct  1777646  ............................................................  1777705

Query  108110   GTAGTAGCTAATTCCAACCAATATAGGGAGTGATTACTTTGGGTACATCTACTTTATCAC  108169
Sbjct  1777706  ............................................................  1777765

Query  108170   GTTTTCAACGTGGCGCACTAGCACAACTGGTCAATGAGGGGAATAAATCTTA  108221
Sbjct  1777766  ....................................................  1777817


Range 9: 1800840 to 1801011

Score:318 bits(172), Expect:2e-85, 
Identities:172/172(100%),  Gaps:0/172(0%), Strand: Plus/Minus

Query  108050   GGCAAATTCTATAATTAATCCGAACAGAAATTAAAAAGCCCAAAGCAATCACTTACAATG  108109
Sbjct  1801011  ............................................................  1800952

Query  108110   GTAGTAGCTAATTCCAACCAATATAGGGAGTGATTACTTTGGGTACATCTACTTTATCAC  108169
Sbjct  1800951  ............................................................  1800892

Query  108170   GTTTTCAACGTGGCGCACTAGCACAACTGGTCAATGAGGGGAATAAATCTTA  108221
Sbjct  1800891  ....................................................  1800840


Range 10: 703032 to 703203

Score:313 bits(169), Expect:1e-83, 
Identities:171/172(99%),  Gaps:0/172(0%), Strand: Plus/Plus

Query  108050  GGCAAATTCTATAATTAATCCGAACAGAAATTAAAAAGCCCAAAGCAATCACTTACAATG  108109
Sbjct  703032  ............................................................  703091

Query  108110  GTAGTAGCTAATTCCAACCAATATAGGGAGTGATTACTTTGGGTACATCTACTTTATCAC  108169
Sbjct  703092  ......A.....................................................  703151

Query  108170  GTTTTCAACGTGGCGCACTAGCACAACTGGTCAATGAGGGGAATAAATCTTA  108221
Sbjct  703152  ....................................................  703203


Range 11: 1808410 to 1808587

Score:313 bits(169), Expect:1e-83, 
Identities:175/178(98%),  Gaps:0/178(0%), Strand: Plus/Plus

Query  108044   TCATTAGGCAAATTCTATAATTAATCCGAACAGAAATTAAAAAGCCCAAAGCAATCACTT  108103
Sbjct  1808410  ..G..T......................................................  1808469

Query  108104   ACAATGGTAGTAGCTAATTCCAACCAATATAGGGAGTGATTACTTTGGGTACATCTACTT  108163
Sbjct  1808470  ............A...............................................  1808529

Query  108164   TATCACGTTTTCAACGTGGCGCACTAGCACAACTGGTCAATGAGGGGAATAAATCTTA  108221
Sbjct  1808530  ..........................................................  1808587


Range 12: 768286 to 768448

Score:252 bits(136), Expect:2e-65, 
Identities:154/163(94%),  Gaps:0/163(0%), Strand: Plus/Minus

Query  98337   tttAACGTACTTTTCAAACCATACTTCTGCGGCTAGCTACGTCCCGCAAACGATCGACTC  98396
Sbjct  768448  ........G...................................................  768389

Query  98397   CGTCGCTCATTCACGAAACTAGGCTAGTCCTCAAAGTATAACCGGCTTGAACGCACTTCT  98456
Sbjct  768388  ............................................................  768329

Query  98457   ATTTTTAACGTGCTTTCAAAAGCATCCTATTCCGGTTAGCTAC  98499
Sbjct  768328  ................TC...C...A..TC.G...C.......  768286


Range 13: 1556369 to 1556525

Score:198 bits(107), Expect:3e-49, 
Identities:144/161(89%),  Gaps:6/161(3%), Strand: Plus/Plus

Query  98296    AATGCTCAAAAGTTGATCAGCTTGA--ACGCACTTCTTAtttttttAACGTACTTTTCAA  98353
Sbjct  1556369  ........G.....-CC.C.-....TG....T....-.-...C.................  1556424

Query  98354    ACCATACTTCTGCGGCTAGCTACGTCCCGCAAACGATCGACTCCGTCGCTCATTCACGAA  98413
Sbjct  1556425  ..........................................T...............GG  1556484

Query  98414    ACTAGGCTAGTCCTCAAAGTATAACCGGCTTGAACGCACTT  98454
Sbjct  1556485  ....T.......................T............  1556525


Range 14: 859669 to 859764

Score:100 bits(54), Expect:9e-20, 
Identities:85/99(86%),  Gaps:6/99(6%), Strand: Plus/Minus

Query  1580    TACTCATTGATTTGATACTCTTCTAAAACTAAGTTTAGT--TTTGCATCAAACACAA-AT  1636
Sbjct  859764  .............................C--...G..CCA....G-...GC.....T.C  859708

Query  1637    GGGTTGAACTACTCATTGATTTGATACTCTTCTAAAACT  1675
Sbjct  859707  C......................................  859669


Range 15: 1584067 to 1584205

Score:99.0 bits(53), Expect:3e-19, 
Identities:113/142(80%),  Gaps:4/142(2%), Strand: Plus/Minus

Query  62212    AAAAGCACGTTAAAAAATAGAAGTGCGTTTGAAACGGTTTGACTCTGAGCATTAACCTAA  62271
Sbjct  1584205  ...........--.G..G.......T..................T.........G.....  1584148

Query  62272    TTTACCAAATTGGTGATGTA-ATCACCGGTTTGGTAAATGTAGTTAAGCACAAGAGTCAG  62330
Sbjct  1584147  A.CTGTG...GA.C..C.G.GT.G.T.-.....CA..T.....C.....G..........  1584089

Query  62331    TTTCAAAAAGCACGTTAAAGGA  62352
Sbjct  1584088  ...................A..  1584067


Range 16: 859670 to 859778

Score:84.2 bits(45), Expect:9e-15, 
Identities:93/114(82%),  Gaps:11/114(9%), Strand: Plus/Minus

Query  1633    AAATGGGTTGA-ACTACTCATTGATTTGATACTCTTCTAAAAC--TAG-GCGACTTG-T-  1686
Sbjct  859778  ....A....A.T.T.............................CG.T.A..C.T...G.C  859719

Query  1687    ATCAATTAATTACGCCTTGTTGAACTACTCATTGATTTGATACTCTTCTAAAAC  1740
Sbjct  859718  .G.C.C-...-..-.G--....................................  859670


Range 17: 859670 to 859764

Score:82.4 bits(44), Expect:3e-14, 
Identities:83/100(83%),  Gaps:10/100(10%), Strand: Plus/Minus

Query  1712    TACTCATTGATTTGATACTCTTCTAAAACGGGTTTTCAGATATT-G--CAG--ACATTGC  1766
Sbjct  859764  .............................C.-..G--..CC...T.GT...CC...A.A.  859708

Query  1767    CAATGTTGAACTACTCATTGATTTGATACTCTTCTAAAAC  1806
Sbjct  859707  .G--....................................  859670


Range 18: 859669 to 859764

Score:73.1 bits(39), Expect:2e-11, 
Identities:81/100(81%),  Gaps:8/100(8%), Strand: Plus/Minus

Query  1514    TACTCATTGATTTGATACTCTTCTAAAAC-GTTTATCG-TC-GTCCAAAGGCTGGTT-CC  1569
Sbjct  859764  .............................C...G.G.CA.TT.GT..--.C.ACAA.A..  859707

Query  1570    GCAGTTGAACTACTCATTGATTTGATACTCTTCTAAAACT  1609
Sbjct  859706  .--.....................................  859669


Range 19: 859670 to 859764

Score:71.3 bits(38), Expect:7e-11, 
Identities:80/99(81%),  Gaps:8/99(8%), Strand: Plus/Minus

Query  1448    TACTCATTGATTTGATACTCTTCTAAAACGGTAAAAACAAAGTTTGAT-A---ATAGTGA  1503
Sbjct  859764  .............................C..TG.GC..---....G.C.GCC.C.A.-.  859709

Query  1504    GATGTTGAACTACTCATTGATTTGATACTCTTCTAAAAC  1542
Sbjct  859708  CCG....................................  859670


Range 20: 859670 to 859706

Score:69.4 bits(37), Expect:3e-10, 
Identities:37/37(100%),  Gaps:0/37(0%), Strand: Plus/Minus

Query  1440    GGTTGAACTACTCATTGATTTGATACTCTTCTAAAAC  1476
Sbjct  859706  .....................................  859670


Range 21: 891598 to 891639

Score:67.6 bits(36), Expect:9e-10, 
Identities:40/42(95%),  Gaps:0/42(0%), Strand: Plus/Minus

Query  98210   TTAACGTGCTCTTAGTTGCAACAACTTCCGCTTAATCTAAAA  98251
Sbjct  891639  ..........T..G............................  891598


Range 22: 738399 to 738490

Score:60.2 bits(32), Expect:2e-07, 
Identities:75/95(79%),  Gaps:6/95(6%), Strand: Plus/Minus

Query  98212   AACGTGC-TCTTAGTTGCAACAACTTCCGCTTAATCTAAAATAGGCAG-TCATCCCAAAT  98269
Sbjct  738490  .......T.T..G............................-.TT..AA.A....T...A  738432

Query  98270   TTCGGGATAACT-GCCTATTTGGTATTAATGCTCA  98303
Sbjct  738431  C-......T.T.C.AA.T...-.............  738399


Range 23: 859733 to 859764

Score:60.2 bits(32), Expect:2e-07, 
Identities:32/32(100%),  Gaps:0/32(0%), Strand: Plus/Minus

Query  1778    TACTCATTGATTTGATACTCTTCTAAAACCGT  1809
Sbjct  859764  ................................  859733


Range 24: 349063 to 349104

Score:54.7 bits(29), Expect:7e-06, 
Identities:38/42(90%),  Gaps:1/42(2%), Strand: Plus/Minus

Query  98212   AACGTGC-TCTTAGTTGCAACAACTTCCGCTTAATCTAAAAT  98252
Sbjct  349104  .....A.T.T..G.............................  349063


Range 25: 536019 to 536060

Score:54.7 bits(29), Expect:7e-06, 
Identities:38/42(90%),  Gaps:1/42(2%), Strand: Plus/Minus

Query  98212   AACGTGC-TCTTAGTTGCAACAACTTCCGCTTAATCTAAAAT  98252
Sbjct  536060  ...A...T.T..G.............................  536019
